# Supplementary material for: Dissemination of pathogenic bacteria is reinforced by a MARTX toxin effector duet
Source: Nat Commun. 2024 Jul 23;15:6218. doi: 10.1038/s41467-024-50650-0 (PMC11266601; doi:10.1038/s41467-024-50650-0)
Supplement: Supplementary file 4 — Supplementary Data 1 [file 41467_2024_50650_MOESM4_ESM.xlsx]

## Sheet: Sheet1
	Supplementary Data 1. Experimental materials used in this study
	REAGENT or RESOURCE	SOURCE	IDENTIFIER
	Antibodies
	Rabbit monoclonal anti-NOXA2/p67phox	Abcam	Cat# ab109366
	Rabbit monoclonal anti-NOX2/gp91phox	Abcam	Cat# ab129068
	Rabbit polyclonal anti-phospho-MSK2 (T568)	Assay Biotech	Cat# A8149
	Rabbit polyclonal anti-Rac1/Cdc42	Cell Signaling Technology	Cat# 4651
	Rabbit polyclonal anti-phospho-ERK1/2 (T202/Y204)	Cell Signaling Technology	Cat# 9101
	Rabbit monoclonal anti-ERK1/2	Cell Signaling Technology	Cat# 4695
	Rabbit monoclonal anti-phospho-SAPK/JNK (T183/Y185)	Cell Signaling Technology	Cat# 4668
	Rabbit polyclonal anti-SAPK/JNK	Cell Signaling Technology	Cat# 9252
	Rabbit monoclonal anti-phospho-p38 MAPK (T180/Y182)	Cell Signaling Technology	Cat# 4511
	Rabbit monoclonal anti-p38 MAPK	Cell Signaling Technology	Cat# 8690
	Rabbit polyclonal anti-phospho-MSK1 (T581)	Cell Signaling Technology	Cat# 9595
	Rabbit monoclonal anti-phospho-CREB (S133)	Cell Signaling Technology	Cat# 9198
	Rabbit monoclonal anti-CREB	Cell Signaling Technology	Cat# 9197
	Rabbit monoclonal anti-phospho-c-Jun (S73)	Cell Signaling Technology	Cat# 3270
	Rabbit monoclonal anti-c-Jun	Cell Signaling Technology	Cat# 9165
	Rabbit polyclonal anti-acetyl-NF-κB p65 (K310)	Cell Signaling Technology	Cat# 3045
	Rabbit monoclonal anti-NF-κB p65	Cell Signaling Technology	Cat# 8242
	Mouse monoclonal anti-β-Actin	Cell Signaling Technology	Cat# 12620
	Goat anti-rabbit IgG, HRP-conjugated	Cell Signaling Technology	Cat# 7074
	Horse anti-mouse IgG, HRP-conjugated	Cell Signaling Technology	Cat# 7076
	Goat polyclonal anti-MSK1	R&D Systems	Cat# AF2518
	Mouse monoclonal anti-p47phox	Santa Cruz Biotechnology	Cat# sc-17845
	Mouse monoclonal anti-MSK2	Santa Cruz Biotechnology	Cat# sc-377151
	Rabbit polyclonal anti-phospho-NF-κB p65 (S276)	ThermoFisher Scientific	Cat# PA5-37718
	Bacterial strains
	E. coli BL21-CodonPlus (DE3) RIPL	Agilent	Cat# 230280
	E. coli B834 (DE3)	Novagen	Cat# 69041
	V. vulnificus MO6-24/O	Laboratory collection	N/A
	Experimental models: cell lines
	Human: HEK293T cells	American Type Culture Collection	Cat# CRL-11268
	Human: HeLa cells	American Type Culture Collection	Cat# CLL-2
	Mouse: RAW 264.7 cells	American Type Culture Collection	Cat# TIB-71
	Experimental model: organism
	Mouse: CrlOri:CD1 (ICR)	Orientbio	N/A
	Media, chemicals, reagents, and recombinant proteins
	Luria-Bertani (LB) medium	LPS Solution	Cat# LB-05
	Ampicillin	LPS Solution	Cat# AMP10
	Chloramphenicol	LPS Solution	Cat# CHP025;
			CAS# 56-75-7
	Isopropyl β-D-thioglalactopyranoside (IPTG)	LPS Solution	Cat# IPTG025;
			CAS# 367-93-1
	Calcium chloride	LPS Solution	Cat# CBC002;
			CAS# 10035-04-8
	Ethylenediaminetetracetic acid (EDTA)	LPS Solution	Cat# EDTA001;
			CAS# 6381-92-6
	1,4-Dithiothreitol (DTT)	LPS Solution	Cat# DTT025;
			CAS# 3483-12-3
	5 × SDS-PAGE sample buffer	LPS Solution	Cat# CBS002
	Tween-20	LPS Solution	Cat# TW2001;
			CAS# 9005-64-5
	Sodium chloride	Junsei	Cat# 19015-0350;
			CAS# 7647-14-5
	Glycerol	Junsei	Cat# 27210-0350;
			CAS# 56-81-5
	Hydrochloric acid	Junsei	Cat# 20010-0350;
			CAS# 7647-01-0
	Sodium hydroxide	Junsei	Cat# 39155-0350;
			CAS# 1310-73-2
	Magnesium chloride	Junsei	Cat# 19275-0301;
			CAS# 7791-18-6
	Manganese (II) chloride	Junsei	Cat# 19285-0301;
			CAS# 13446-34-9
	Sodium phosphate monobasic dihydrate	Junsei	Cat# 84190-1250;
			CAS# 13472-35-0
	Sodium phosphate dibasic	Junsei	Cat# 84128-9001;
			CAS# 10039-32-4
	Gentamycin solution	Sigma Aldrich	Cat# G1397;
			CAS# 1405-41-0
	Trizma® base	Sigma Aldrich	Cat# T1503;
			CAS# 77-86-1
	Imidazole	Sigma Aldrich	Cat# I0125;
			CAS# 288-32-4
	Ethylene glycol-bis(β-aminoethyl ether)-N,N,N’,N’-tetraacetic acid (EGTA)	Sigma Aldrich	Cat# E3889;
			CAS# 67-42-5
	L-Glutathione, reduced	Sigma Aldrich	Cat# G4251;
			CAS# 70-18-8
	Brilliant Blue R	Sigma Aldrich	Cat# B0149;
			CAS# 6104-59-2
	HEPES	Sigma Aldrich	Cat# H3375;
			CAS# 7365-45-9
	Sodium acetate	Sigma Aldrich	Cat# S7670;
			CAS# 6131-90-4
	β-Nicotinamide adenine dinucleotide (NAD) hydrate	Sigma Aldrich	Cat# N1511;
			CAS# 53-84-9
	β-Nicotinamide adenine dinucleotide phosphate (NADP) hydrate	Sigma Aldrich	Cat# N5755;
			CAS# 53-59-8
	Magnesium acetate	Sigma Aldrich	Cat# 228648;
			CAS# 16674-78-5
	Polyethylene glycol (PEG) 3350	Sigma Aldrich	Cat# 88276;
			CAS# 25322-68-3
	Polyethylene glycol (PEG) 4000	Sigma Aldrich	Cat# 95904;
			CAS# 25322-68-3
	Ethylene glycol	Sigma Aldrich	Cat# 293237;
			CAS# 107-21-1
	Glutaraldehyde solution	Sigma Aldrich	Cat# G5882;
			CAS# 111-30-8
	Sodium deoxycholate	Sigma Aldrich	Cat# 30970;
			CAS# 302-95-4
	Sucrose	Sigma Aldrich	Cat# S7903;
			CAS# 57-50-1
	Phorbol 12-myristate 13-acetate (PMA)	Sigma Aldrich	Cat# P1585;
			CAS# 16561-29-8
	2’,7’-Dichlorofluorescin diacetate (DCFDA)	Sigma Aldrich	Cat# 287810;
			CAS# 4091-99-0
	Sodium azide	Sigma Aldrich	Cat# S8032;
			CAS# 26628-22-8
	Optiprep solution (60% (w/v))	Sigma Aldrich	Cat# D1556;
			CAS# 92339-11-2
	TEV protease	Sigma Aldrich	Cat# T4455
	LipofectamineTM 3000 transfection reagent	ThermoFisher Scientific	Cat# L3000015
	Hoechst 33342	ThermoFisher Scientific	Cat# H3570
	Rhodamine phalloidin	ThermoFisher Scientific	Cat# R415
	16% (w/v) formaldehyde, methanol-free	ThermoFisher Scientific	Cat# 28906
	Trypsin/lysC	ThermoFisher Scientific	Cat# A41007
	Wheat germ agglutinin (WGA), CF® 594 conjugate	Biotium	Cat# 29023-1
	NP-40 alternative	EMD Millipore	Cat# 492016;
			CAS# 9016-45-9
	X-tremeGENETM HP DNA transfection reagent	Roche	6366236001
	Dulbecco’s phosphate-buffered saline (DPBS)	Cytiva	Cat# SH30028
	Antibiotic-antimycotic solution	Cytiva	Cat# 40003
	Dulbecco’s modified Eagle’s medium (DMEM)	Corning	Cat# 10-013-CVRC
	Fetal bovine serum	Gibco	Cat# 16000044
	ACK lysing buffer	Gibco	Cat# A1049201
	Bovine serum albumin (BSA)	GenDepot	A0100-010
	ECLTM Prime western blotting detection reagent	Cytiva	Cat# RPN2236
	Polymyxin B sulfate salt	Sigma Aldrich	Cat# P1004;
			CAS# 1405-20-5
	GM-CSF	R&D Systems	Cat# 215-GM-050
	Isoflurane	Hana Pharm Co.	N/A
	HelixAmpTM Premium-Pfu DNA polymerase	Nanohelix	Cat# PP500
	Recombinant CD38, His-Tag	Sigma Aldrich	Cat# SRP0620
	TransIT-TKO transfection reagent	Mirus Bio	Cat# MIR2154
	gp91phox/CYBB/NOX2 siRNA (m)	Santa Cruz Biotechnology	Cat# sc-35504
	Control siRNA-A	Santa Cruz Biotechnology	Cat# sc-37007
	Tacsimate (pH 6.0)	Hampton Research	Cat# HR2-827
	Restriction enzyme: DpnI	NEB	Cat# R0176
	Restriction enzyme: NdeI	NEB	Cat# R0111
	Restriction enzyme: XhoI	NEB	Cat# R0146
	Restriction enzyme: NheI	NEB	Cat# R3131
	Restriction enzyme: XbaI	NEB	Cat# R0145
	Crystal screen kits
	PEG/Ion screening kit	Hampton Research	Cat# HR2-126
	MCSG1 screening kit	Anatrace	Cat# MCSG-1T
	SG1TM Screen screening kit	Molecular Dimensions	Cat# MD1-88
	Critical commercial assays
	EnzyChromTM NAD+/NADH assay kit	Bioassay Systems	Cat# E2ND
	EnzyChromTM NADP+/NADPH assay kit	Bioassay Systems	Cat# E2NP
	BD OptEIATM Mouse IL-6 ELISA set	BD Biosciences	Cat# 555240
	BD OptEIATM Mouse TNF (Mono/Mono) ELISA set	BD Biosciences	Cat# 555268
	BD OptEIATM Mouse MCP-1 ELISA set	BD Biosciences	Cat# 555260
	Other
	Ni-NTA agarose	Qiagen	Cat# 30230
	Glutathione SepharoseTM 4 Fast Flow resin	Cytiva	Cat# 17075605
	Strep-Tactin® Sepharose® resin	IBA	Cat# 2-1201-002
	Protein A/G Plus-Agarose	Santa Cruz Biotechnology	Cat# sc-2003
	Protease inhibitor cocktail	GenDepot	Cat# P3100
	Phosphatase inhibitor cocktail	GenDepot	Cat# P3200
	SnakeSkin, Dialysis tubing, 10K MWCO	ThermoFisher Scientific	Cat# 68100
	Slide-A-Lyzer Dialysis Cassette G2, 10K MWCO	ThermoFisher Scientific	Cat# 87730
	8-well chamber slide	Ibidi	Cat# 80826
	Amicon Ultra-15 30K device	EMD Millipore	Cat# UFC903024
	Amicon Ultra-0.5 3K device	EMD Millipore	Cat# UFC500396
	Cell strainer, 40µm	Falcon	Cat# 352340
	SepMateTM-15 in vitro diagnostic tube	StemCell Technologies	Cat# 85415
	Ficoll-PaqueTM PREMIUM 1.084	Cytiva	Cat# 17544602
	Bolt 4−12%, Bis-Tris, 1.0 mm, Mini Protein Gels	Invitrogen	Cat# NW04125BOX
	iBlot 2 Transfer Stacks, PVDF	Invitrogen	Cat# IB24002
	Non-contact infrared thermometer	Daihan Scientific	Cat# DH.The19
	Micro-Hematocrit capillary tubes, heparinized	Kimble®	Cat# 41B2501
