# Supplementary material for: Dissemination of pathogenic bacteria is reinforced by a MARTX toxin effector duet
Source: Nat Commun. 2024 Jul 23;15:6218. doi: 10.1038/s41467-024-50650-0 (PMC11266601; doi:10.1038/s41467-024-50650-0)
Supplement: Supplementary file 5 — Supplementary Data 2 [file 41467_2024_50650_MOESM5_ESM.xlsx]

## Sheet: Sheet1
	Supplementary Data 2. Primers and plasmids used in this study
	Primers
	Oligonucleotide	Sequence (5' to 3')	Use
	pProEX vector
	RDTND-RID_For	GGAATTCCATATGGGTGAAGCTTCGCATGACTC	Cloning
	RDTND-RID_Rev	CCGCTCGAGTTACAAGGCATCAAGGACATCAG	Cloning
	RDTND-RIDND/MLD_Rev	CCGCTCGAGTTACGCAAGAACAGAGACTTCTTC	Cloning
	RDTND-RIDCBD_Rev	CCGCTCGAGTCAATCTGGATTGTCGGCC	Cloning
	RDTND_Rev	CCGCTCGAGTTAGGTGTTGTACGTCCAAGCAC	Cloning
	RDTND-RID_C2838A_For	ATATCAGTTATTGACCAAAAACGCCTCAAGTACCGTCGCAAAAGTG	Mutagenesis
	RDTND-RID_C2838A_Rev	CACTTTTGCGACGGTACTTGAGGCGTTTTTGGTCAATAACTGATAT	Mutagenesis
	RDTND-RID_E2186Q_For	TCTTGGCAACTATTTCTGGAATGTTCAGCTACCTGCATT	Mutagenesis
	RDTND-RID_E2186Q_Rev	AATGCAGGTAGCTGAACATTCCAGAAATAGTTGCCAAGA	Mutagenesis
	RDTND-RID_W2183L_For	GTCTTGGCAACTATTTCTTGAATGTTGAGCTACCTGC	Mutagenesis
	RDTND-RID_W2183L_Rev	GCAGGTAGCTCAACATTCAAGAAATAGTTGCCAAGAC	Mutagenesis
	RDTND-RID_R2195L_For	CACCGACTAACCCTTCAAGCTGCAATTGGCGTAAT	Mutagenesis
	RDTND-RID_R2195L_Rev	ATTACGCCAATTGCAGCTTGAAGGGTTAGTCGGTG	Mutagenesis
	RDTND-RID_E2285L_For	TGAATCTCTACCATTCTATTCACTTCGTACTCTACGCAACCTCTTAGTGC	Mutagenesis
	RDTND-RID_E2285L_Rev	GCACTAAGAGGTTGCGTAGAGTACGAAGTGAATAGAATGGTAGAGATTCA	Mutagenesis
	RDTND-RID_R2328L_For	CTCAACAAAAATCCATTGAGCTCTTTATCTTGGCAAACTTCGA	Mutagenesis
	RDTND-RID_R2328L_Rev	TCGAAGTTTGCCAAGATAAAGAGCTCAATGGATTTTTGTTGAG	Mutagenesis
	RDTND-RID_W2082F_For	GAAGTTTTTACCAGAGAAGAAGGAAACAATGCTTTTCTCTGCGTGT	Mutagenesis
	RDTND-RID_W2082F_Rev	ACACGCAGAGAAAAGCATTGTTTCCTTCTTCTCTGGTAAAAACTTC	Mutagenesis
	RDTND-RID_W2082V_For	TATTGCTTGAAGTTTTTACCAGACACGAAGGAAACAATGCTTTTCTCTGC	Mutagenesis
	RDTND-RID_W2082V_Rev	GCAGAGAAAAGCATTGTTTCCTTCGTGTCTGGTAAAAACTTCAAGCAATA	Mutagenesis
	RDTND-RID_D2107N_For	GGCAAAAAGGTCGTGTACAACATCGATGTTAAAGGCA	Mutagenesis
	RDTND-RID_D2107N_Rev	TGCCTTTAACATCGATGTTGTACACGACCTTTTTGCC	Mutagenesis
	RDTND-RID_D2107L_For	TGCGTTGCCTTTAACATCGATTAGGTACACGACCTTTTTGCCATC	Mutagenesis
	RDTND-RID_D2107L_Rev	GATGGCAAAAAGGTCGTGTACCTAATCGATGTTAAAGGCAACGCA	Mutagenesis
	RDTND-RID_R2234L_For	GTGTTGCCGTTAAAGTACTCTTTGATGCGTTGAGTCA	Mutagenesis
	RDTND-RID_R2234L_Rev	TGACTCAACGCATCAAAGAGTACTTTAACGGCAACAC	Mutagenesis
	RDTND-RID_R2234V_For	GTGACTCAACGCATCAAAGACTACTTTAACGGCAACACCT	Mutagenesis
	RDTND-RID_R2234V_Rev	AGGTGTTGCCGTTAAAGTAGTCTTTGATGCGTTGAGTCAC	Mutagenesis
	Rac1_Q61L_For	GTAATCTGTCATAATCTTCTAGTCCAGCTGTATCCCATAAG	Mutagenesis
	Rac1_Q61L_Rev	CTTATGGGATACAGCTGGACTAGAAGATTATGACAGATTAC	Mutagenesis
	Rac1_T17N_For	ATCAGTAGGCAATTTTTACCTACAGCTCCGTCTCC	Mutagenesis
	Rac1_T17N_Rev	GGAGACGGAGCTGTAGGTAAAAATTGCCTACTGAT	Mutagenesis
	pHisGST-Parallel1
	Calmodulin_For	CATGCCATGGCTGACCAACTGACTGAAGAG	Cloning
	Calmodulin_Rev	ATAGTTTAGCGGCCGCCTTTGCTGTCATCATTTG	Cloning
	pAcGFP_N1 vector
	RDTND-RID_GFP_For	CTAGCTAGCATGGGTGAAGCTTCGCATGAC	Cloning
	RDTND-RID_GFP_Rev	CCGCTCGAGCAAGGCATCAAGGACATCAGTG	Cloning
	RDTND-RIDCBD/MLD_C_GFP_Rev	CCGCTCGAGCACTGGCGACATGTGCTG	Cloning
	RDTND-RIDCBD/MLD_GFP_Rev	CCGCTCGAGCGCAAGAACAGAGACTTCTTC	Cloning
	RDTND_GFP_Rev	CCGCTCGAGACTTAGCTTCACATCCAAC	Cloning
	pEXPR_IBA103 vector
	RID_Strep_For	GCTCTAGAATGGATGTGAAGCTAAGTGCG	Cloning
	RID_Strep_Rev	CCGCTCGAGCAAGGCATCAAGGACATCAGTG	Cloning
	pDS132 vector
	EF_RDTND_For	CCGCTCGAGGGACTTGGTGAAGCTTCG	Cloning
	EF_RID_Rev	ATCTCGAGTGACAAGGCATCAAGGACATC	Cloning
	Plsamids
	Plasmid	Characteristics	Sources
	pProEX_HTa (pProEX)	AmpR, bacterial cell vector expressing 6×His-TEV cleavage site in the N-terminus of target protein	Invitrogen
	pProEX_RDTND-RID	AmpR, wild type RDTND-RID (residues 1959−2901; NdeI/XhoI) in pProEX	This study
	pProEX_RDTND-RIDC/A	AmpR, RDTND-RID (residues 1959−2901, C2838A; NdeI/XhoI) in pProEX	This study
	pProEX_RDTNDE/Q-RIDC/A	AmpR, RDTND-RID (residues 1959−2901, E2186Q, C2838A; NdeI/XhoI) in pProEX	This study
	pProEX_RDTND4mt-RIDC/A	AmpR, RDTND-RID (residues 1959−2901, W2183L, R2195L, E2285L, R2328L, C2838A; NdeI/XhoI) in pProEX	This study
	pProEX_RDTNDW/F-RIDC/A	AmpR, RDTND-RID (residues 1959−2901, W2082F, C2838A; NdeI/XhoI) in pProEX	This study
	pProEX_RDTNDW/V-RIDC/A	AmpR, RDTND-RID (residues 1959−2901, W2082V, C2838A; NdeI/XhoI) in pProEX	This study
	pProEX_RDTNDD/N-RIDC/A	AmpR, RDTND-RID (residues 1959−2901, D2107N, C2838A; NdeI/XhoI) in pProEX	This study
	pProEX_RDTNDD/L-RIDC/A	AmpR, RDTND-RID (residues 1959−2901, D2107L, C2838A; NdeI/XhoI) in pProEX	This study
	pProEX_RDTNDR/L-RIDC/A	AmpR, RDTND-RID (residues 1959−2901, R2234L, C2838A; NdeI/XhoI) in pProEX	This study
	pProEX_RDTNDR/V-RIDC/A	AmpR, RDTND-RID (residues 1959−2901, R2234V, C2838A; NdeI/XhoI) in pProEX	This study
	pProEX_RDTND-RIDCBD/MLD	AmpR, wild type RDTND-RIDCBD/MLD (residues 1959−2468; NcoI/XhoI) in pProEX	This study
	pProEX_RDTND-RIDCBD	AmpR, wild type RDTND-RIDCBD (residues 1959−2374; NcoI/XhoI) in pProEX	This study
	pProEX_RDTND	AmpR, wild type RDTND (residues 1959−2252; NcoI/XhoI) in pProEX	This study
	pProEX_Rac1Q/L	AmpR, Rac1 (residues 1−192, Q61L, C2838A; NdeI/XhoI) in pProEX	This study
	pProEX_Rac1T/N	AmpR, Rac1 (residues 1−192, T17N, C2838A; NdeI/XhoI) in pProEX	This study
	pProEX_Rac1Q/L(1−177)	AmpR, Rac1 (residues 1−177, Q61L, C2838A; NdeI/XhoI) in pProEX	This study
	pHis-Parallel1	AmpR, bacterial cell vector expressing 6×His in the N-terminus of target protein	[1]
	pHis_RDTND-RID	AmpR, wild type RDTND-RID (residues 1959−2901, without tagging; NdeI/XhoI) in pHis-Parallel1	This study
	pHis_RDTND-RIDC/A	AmpR, RDTND-RID (residues 1959−2901, C2838A, without tagging; NdeI/XhoI) in pHis-Parallel1	This study
	pHis_RDTND-RIDCBD	AmpR, wild type RDTND (residues 1959−2374, without tagging; NdeI/XhoI) in pHis-Parallel1	This study
	pHis_RDTNDE/Q-RIDC/A	AmpR, RDTND (residues 1959−2374, E2186Q, C2838A, without tagging; NdeI/XhoI) in pHis-Parallel1	This study
	pHisGST-Parallel1	AmpR, bacterial cell vector expressing 6×His-GST in the N-terminus of target protein	[1]
	pHisGST_CaM	AmpR, wild type calmodulin2 (residues 1−149; NcoI/XhoI) in p6×HisGST-Parallel1	This study
	pAcGFP_N1	KmR, mammalian cell vector expressing GFP in the C-terminus of target protein	Clontech
	pAcGFP_RDTND-RID	KmR, RDTND-RID (residues 1959−2901; NheI/XhoI) in pAcGFP_N1	This study
	pAcGFP_RDTND-RIDC/A	KmR, RDTND-RID (residues 1959−2901, C2838A; NheI/XhoI) in pAcGFP_N1	This study
	pAcGFP_RID	KmR, RDTND-RID (residues 2263−2901; NheI/XhoI) in pAcGFP_N1	This study
	pAcGFP_RIDC/A	KmR, RDTND-RID (residues 2263−2901, C2838A; NheI/XhoI) in pAcGFP_N1	This study
	pAcGFP_RDTND	KmR, RDTND (residues 1959−2267; NheI/XhoI) in pAcGFP_N1	This study
	pAcGFP_RDTNDE/Q-RIDC/A	KmR, RDTND-RID (residues 1959−2901, E2186Q, C2838A; NheI/XhoI) in pAcGFP_N1	This study
	pAcGFP_RDTNDE/Q-RIDCBD/MLD_C	KmR, RDTND-RIDCBD/MLD_C (residues 1959−2581, E2186Q; NheI/XhoI) in pAcGFP_N1	This study
	pAcGFP_RDTNDE/Q-RIDCBD/MLD	KmR, RDTND-RIDCBD/MLD (residues 1959−2468, E2186Q; NheI/XhoI) in pAcGFP_N1	This study
	pAcGFP_RDTNDE/Q	KmR, RDTND (residues 1959−2267, E2186Q; NheI/XhoI) in pAcGFP_N1	This study
	pEXPR-IBA103	AmpR, mammalian cell vector expressing Strep tag in the C-terminus of target protein	IBA
	pEXPR_RIDC/A	AmpR, RID (residues 2263−2901, C2838A; XbaI/XhoI) in pEXPR_IBA103	This study
	pDS132	CmR, oriR6K, sacB, oriT, RP4	[2]
	pDS_EF-MARTX	CmR, Effector-free MARTX (residues 1743−1959::LE(XhoI site)::3586-3792) from V. vulnificus MO6-24/O MARTX in pDS132	[3]
	pDS_RDTND-RID	CmR, wild type RDTND-RID (residues 1959−2901; XhoI/XhoI) from V. vulnificus MO6-24/O MARTX in pDS_EF-MARTX	This study
	pDS_RDTND-RIDC/A	CmR, RDTND-RID (residues 1959−2901, C2838A; XhoI/XhoI) from V. vulnificus MO6-24/O MARTX in pDS_EF-MARTX	This study
	pDS_RDTNDE/Q-RIDC/A	CmR, RDTND-RID (residues 1959−2901, E2186Q, C2838A; XhoI/XhoI) from V. vulnificus MO6-24/O MARTX in pDS_EF-MARTX	This study
	pDS_RDTND4mt-RIDC/A	CmR, RDTND-RID (residues 1959−2901, W2183L, R2195L, E2285L, R2328L, C2838A; XhoI/XhoI) from V. vulnificus MO6-24/O MARTX in pDS_EF-MARTX	This study
	AmpR, ampicillin-resistant; KmR, kanamycin-resistant; CmR, chloramphenicol-resistant.
	References
	[1]	Sheffield, P., Garrard, S. & Derewenda, Z. Overcoming expression and purification problems of RhoGDI using a family of "parallel" expression vectors. Protein Expr Purif 15, 34-39, doi:10.1006/prep.1998.1003 (1999).
	[2]	Philippe, N., Alcaraz, J. P., Coursange, E., Geiselmann, J. & Schneider, D. Improvement of pCVD442, a suicide plasmid for gene allele exchange in bacteria. Plasmid 51, 246-255, doi:10.1016/j.plasmid.2004.02.003 (2004).
	[3]	Lee, Y. et al. Makes caterpillars floppy-like effector-containing MARTX toxins require host ADP-ribosylation factor (ARF) proteins for systemic pathogenicity. Proc Natl Acad Sci U S A 116, 18031-18040, doi:10.1073/pnas.1905095116 (2019).
