# Supplementary material for: Dissemination of pathogenic bacteria is reinforced by a MARTX toxin effector duet
Source: Nat Commun. 2024 Jul 23;15:6218. doi: 10.1038/s41467-024-50650-0 (PMC11266601; doi:10.1038/s41467-024-50650-0)
Supplement: Supplementary file 6 — Supplementary Data 3 [file 41467_2024_50650_MOESM6_ESM.zip]

Archive with 1 entries (1 files):
- Supplementary_Data_3.pdb
