# Supplementary material for: Dissemination of pathogenic bacteria is reinforced by a MARTX toxin effector duet
Source: Nat Commun. 2024 Jul 23;15:6218. doi: 10.1038/s41467-024-50650-0 (PMC11266601; doi:10.1038/s41467-024-50650-0)
Supplement: Supplementary file 6 — Supplementary Data 3 [file 41467_2024_50650_MOESM6_ESM.zip › Supplementary_Data_3.pdb]

CRYST1  330.000  330.000  330.000  90.00  90.00  90.00 P 1                      
SCALE1      0.003030  0.000000  0.000000        0.00000                         
SCALE2      0.000000  0.003030  0.000000        0.00000                         
SCALE3      0.000000  0.000000  0.003030        0.00000                         
ATOM      1  N   VAL A1970     152.418 147.133 201.289  1.00136.36           N
ATOM      2  CA  VAL A1970     153.795 147.380 201.694  1.00 56.91           C
ATOM      3  C   VAL A1970     154.728 146.513 200.845  1.00 56.91           C
ATOM      4  O   VAL A1970     155.879 146.878 200.592  1.00 56.91           O
ATOM      5  CB  VAL A1970     153.978 147.123 203.210  1.00 56.91           C
ATOM      6  CG1 VAL A1970     155.443 147.018 203.585  1.00 56.91           C
ATOM      7  CG2 VAL A1970     153.286 148.205 204.023  1.00 56.91           C
ATOM      8  N   ALA A1971     154.209 145.375 200.378  1.00 54.26           N
ATOM      9  CA  ALA A1971     155.009 144.475 199.552  1.00 54.26           C
ATOM     10  C   ALA A1971     155.457 145.156 198.262  1.00 54.26           C
ATOM     11  O   ALA A1971     156.622 145.049 197.864  1.00 54.26           O
ATOM     12  CB  ALA A1971     154.217 143.204 199.246  1.00 54.26           C
ATOM     13  N   ALA A1972     154.541 145.861 197.593  1.00 53.41           N
ATOM     14  CA  ALA A1972     154.914 146.604 196.392  1.00 53.41           C
ATOM     15  C   ALA A1972     155.888 147.726 196.721  1.00 53.41           C
ATOM     16  O   ALA A1972     156.803 148.015 195.939  1.00 53.41           O
ATOM     17  CB  ALA A1972     153.666 147.159 195.707  1.00 53.41           C
ATOM     18  N   ARG A1973     155.691 148.381 197.868  1.00 55.22           N
ATOM     19  CA  ARG A1973     156.627 149.401 198.323  1.00 55.22           C
ATOM     20  C   ARG A1973     158.030 148.825 198.456  1.00 55.22           C
ATOM     21  O   ARG A1973     158.999 149.372 197.912  1.00 55.22           O
ATOM     22  CB  ARG A1973     156.153 149.972 199.660  1.00 55.22           C
ATOM     23  CG  ARG A1973     154.974 150.920 199.550  1.00 55.22           C
ATOM     24  CD  ARG A1973     154.458 151.299 200.925  1.00 55.22           C
ATOM     25  NE  ARG A1973     153.546 152.435 200.887  1.00 55.22           N
ATOM     26  CZ  ARG A1973     153.503 153.388 201.808  1.00 55.22           C
ATOM     27  NH1 ARG A1973     154.310 153.371 202.856  1.00 55.22           N
ATOM     28  NH2 ARG A1973     152.630 154.382 201.674  1.00 55.22           N
ATOM     29  N   ALA A1974     158.151 147.699 199.163  1.00 53.07           N
ATOM     30  CA  ALA A1974     159.450 147.064 199.334  1.00 53.07           C
ATOM     31  C   ALA A1974     160.023 146.593 198.006  1.00 53.07           C
ATOM     32  O   ALA A1974     161.239 146.640 197.814  1.00 53.07           O
ATOM     33  CB  ALA A1974     159.339 145.895 200.310  1.00 53.07           C
ATOM     34  N   GLU A1975     159.170 146.151 197.078  1.00 54.87           N
ATOM     35  CA  GLU A1975     159.654 145.699 195.776  1.00 54.87           C
ATOM     36  C   GLU A1975     160.257 146.849 194.979  1.00 54.87           C
ATOM     37  O   GLU A1975     161.360 146.729 194.428  1.00 54.87           O
ATOM     38  CB  GLU A1975     158.514 145.047 194.994  1.00 54.87           C
ATOM     39  CG  GLU A1975     158.239 143.610 195.379  1.00 54.87           C
ATOM     40  CD  GLU A1975     156.955 143.090 194.773  1.00 54.87           C
ATOM     41  OE1 GLU A1975     155.906 143.742 194.958  1.00 54.87           O
ATOM     42  OE2 GLU A1975     156.993 142.033 194.111  1.00 54.87           O
ATOM     43  N   LYS A1976     159.542 147.974 194.902  1.00 51.78           N
ATOM     44  CA  LYS A1976     160.077 149.138 194.206  1.00 51.78           C
ATOM     45  C   LYS A1976     161.360 149.621 194.866  1.00 51.78           C
ATOM     46  O   LYS A1976     162.331 149.974 194.180  1.00 51.78           O
ATOM     47  CB  LYS A1976     159.037 150.258 194.173  1.00 51.78           C
ATOM     48  CG  LYS A1976     157.767 149.916 193.410  1.00 51.78           C
ATOM     49  CD  LYS A1976     156.697 150.971 193.640  1.00 51.78           C
ATOM     50  CE  LYS A1976     155.553 150.834 192.650  1.00 51.78           C
ATOM     51  NZ  LYS A1976     155.920 151.352 191.303  1.00 51.78           N
ATOM     52  N   VAL A1977     161.388 149.630 196.200  1.00 52.55           N
ATOM     53  CA  VAL A1977     162.582 150.070 196.910  1.00 52.55           C
ATOM     54  C   VAL A1977     163.754 149.146 196.613  1.00 52.55           C
ATOM     55  O   VAL A1977     164.879 149.603 196.388  1.00 52.55           O
ATOM     56  CB  VAL A1977     162.296 150.164 198.418  1.00 52.55           C
ATOM     57  CG1 VAL A1977     163.588 150.311 199.190  1.00 52.55           C
ATOM     58  CG2 VAL A1977     161.373 151.336 198.698  1.00 52.55           C
ATOM     59  N   ALA A1978     163.514 147.835 196.608  1.00 52.21           N
ATOM     60  CA  ALA A1978     164.583 146.889 196.317  1.00 52.21           C
ATOM     61  C   ALA A1978     165.102 147.066 194.897  1.00 52.21           C
ATOM     62  O   ALA A1978     166.314 147.001 194.658  1.00 52.21           O
ATOM     63  CB  ALA A1978     164.093 145.459 196.540  1.00 52.21           C
ATOM     64  N   ASN A1979     164.198 147.288 193.939  1.00 58.16           N
ATOM     65  CA  ASN A1979     164.630 147.516 192.564  1.00 58.16           C
ATOM     66  C   ASN A1979     165.513 148.754 192.469  1.00 58.16           C
ATOM     67  O   ASN A1979     166.574 148.730 191.833  1.00 58.16           O
ATOM     68  CB  ASN A1979     163.415 147.647 191.646  1.00 58.16           C
ATOM     69  CG  ASN A1979     162.705 146.329 191.432  1.00 58.16           C
ATOM     70  OD1 ASN A1979     163.310 145.262 191.529  1.00 58.16           O
ATOM     71  ND2 ASN A1979     161.412 146.394 191.138  1.00 58.16           N
ATOM     72  N   LEU A1980     165.097 149.844 193.120  1.00 50.49           N
ATOM     73  CA  LEU A1980     165.906 151.060 193.099  1.00 50.49           C
ATOM     74  C   LEU A1980     167.253 150.835 193.770  1.00 50.49           C
ATOM     75  O   LEU A1980     168.279 151.350 193.313  1.00 50.49           O
ATOM     76  CB  LEU A1980     165.168 152.207 193.782  1.00 50.49           C
ATOM     77  CG  LEU A1980     165.969 153.503 193.928  1.00 50.49           C
ATOM     78  CD1 LEU A1980     165.968 154.280 192.622  1.00 50.49           C
ATOM     79  CD2 LEU A1980     165.431 154.358 195.061  1.00 50.49           C
ATOM     80  N   TYR A1981     167.267 150.076 194.865  1.00 49.53           N
ATOM     81  CA  TYR A1981     168.500 149.898 195.620  1.00 49.53           C
ATOM     82  C   TYR A1981     169.471 148.994 194.874  1.00 49.53           C
ATOM     83  O   TYR A1981     170.690 149.104 195.048  1.00 49.53           O
ATOM     84  CB  TYR A1981     168.187 149.340 197.006  1.00 49.53           C
ATOM     85  CG  TYR A1981     167.537 150.322 197.964  1.00 49.53           C
ATOM     86  CD1 TYR A1981     166.936 151.488 197.504  1.00 49.53           C
ATOM     87  CD2 TYR A1981     167.520 150.076 199.329  1.00 49.53           C
ATOM     88  CE1 TYR A1981     166.338 152.374 198.373  1.00 49.53           C
ATOM     89  CE2 TYR A1981     166.927 150.960 200.204  1.00 49.53           C
ATOM     90  CZ  TYR A1981     166.341 152.107 199.720  1.00 49.53           C
ATOM     91  OH  TYR A1981     165.749 152.991 200.586  1.00 49.53           O
ATOM     92  N   ARG A1982     168.951 148.082 194.050  1.00 53.63           N
ATOM     93  CA  ARG A1982     169.819 147.350 193.132  1.00 53.63           C
ATOM     94  C   ARG A1982     170.342 148.265 192.031  1.00 53.63           C
ATOM     95  O   ARG A1982     171.529 148.223 191.686  1.00 53.63           O
ATOM     96  CB  ARG A1982     169.069 146.171 192.510  1.00 53.63           C
ATOM     97  CG  ARG A1982     168.751 145.025 193.451  1.00 53.63           C
ATOM     98  CD  ARG A1982     167.656 144.154 192.855  1.00 53.63           C
ATOM     99  NE  ARG A1982     167.192 143.123 193.774  1.00 53.63           N
ATOM    100  CZ  ARG A1982     166.126 142.363 193.565  1.00 53.63           C
ATOM    101  NH1 ARG A1982     165.399 142.482 192.467  1.00 53.63           N
ATOM    102  NH2 ARG A1982     165.781 141.462 194.480  1.00 53.63           N
ATOM    103  N   TRP A1983     169.464 149.103 191.474  1.00 52.33           N
ATOM    104  CA  TRP A1983     169.799 149.888 190.291  1.00 52.33           C
ATOM    105  C   TRP A1983     170.832 150.968 190.592  1.00 52.33           C
ATOM    106  O   TRP A1983     171.815 151.108 189.857  1.00 52.33           O
ATOM    107  CB  TRP A1983     168.518 150.502 189.723  1.00 52.33           C
ATOM    108  CG  TRP A1983     168.631 151.073 188.349  1.00 52.33           C
ATOM    109  CD1 TRP A1983     169.770 151.413 187.683  1.00 52.33           C
ATOM    110  CD2 TRP A1983     167.549 151.342 187.454  1.00 52.33           C
ATOM    111  NE1 TRP A1983     169.463 151.895 186.436  1.00 52.33           N
ATOM    112  CE2 TRP A1983     168.104 151.859 186.270  1.00 52.33           C
ATOM    113  CE3 TRP A1983     166.161 151.201 187.542  1.00 52.33           C
ATOM    114  CZ2 TRP A1983     167.323 152.231 185.182  1.00 52.33           C
ATOM    115  CZ3 TRP A1983     165.387 151.574 186.463  1.00 52.33           C
ATOM    116  CH2 TRP A1983     165.969 152.082 185.298  1.00 52.33           C
ATOM    117  N   LEU A1984     170.629 151.739 191.662  1.00 52.25           N
ATOM    118  CA  LEU A1984     171.533 152.847 191.956  1.00 52.25           C
ATOM    119  C   LEU A1984     172.935 152.350 192.271  1.00 52.25           C
ATOM    120  O   LEU A1984     173.927 152.971 191.874  1.00 52.25           O
ATOM    121  CB  LEU A1984     170.989 153.675 193.118  1.00 52.25           C
ATOM    122  CG  LEU A1984     169.816 154.603 192.805  1.00 52.25           C
ATOM    123  CD1 LEU A1984     169.278 155.221 194.084  1.00 52.25           C
ATOM    124  CD2 LEU A1984     170.232 155.680 191.820  1.00 52.25           C
ATOM    125  N   ASP A1985     173.039 151.235 192.988  1.00 50.59           N
ATOM    126  CA  ASP A1985     174.323 150.669 193.368  1.00 50.59           C
ATOM    127  C   ASP A1985     174.818 149.633 192.362  1.00 50.59           C
ATOM    128  O   ASP A1985     175.577 148.731 192.732  1.00 50.59           O
ATOM    129  CB  ASP A1985     174.223 150.057 194.768  1.00 50.59           C
ATOM    130  CG  ASP A1985     175.570 149.930 195.447  1.00 50.59           C
ATOM    131  OD1 ASP A1985     176.588 150.299 194.826  1.00 50.59           O
ATOM    132  OD2 ASP A1985     175.608 149.466 196.606  1.00 50.59           O
ATOM    133  N   THR A1986     174.396 149.745 191.099  1.00 54.52           N
ATOM    134  CA  THR A1986     174.794 148.774 190.084  1.00 54.52           C
ATOM    135  C   THR A1986     176.297 148.818 189.827  1.00 54.52           C
ATOM    136  O   THR A1986     176.935 147.774 189.644  1.00 54.52           O
ATOM    137  CB  THR A1986     174.020 149.031 188.788  1.00 54.52           C
ATOM    138  OG1 THR A1986     172.664 148.594 188.944  1.00 54.52           O
ATOM    139  CG2 THR A1986     174.651 148.293 187.615  1.00 54.52           C
ATOM    140  N   ASP A1987     176.880 150.019 189.821  1.00 61.63           N
ATOM    141  CA  ASP A1987     178.277 150.167 189.427  1.00 61.63           C
ATOM    142  C   ASP A1987     179.210 149.408 190.362  1.00 61.63           C
ATOM    143  O   ASP A1987     180.162 148.762 189.909  1.00 61.63           O
ATOM    144  CB  ASP A1987     178.649 151.648 189.378  1.00 61.63           C
ATOM    145  CG  ASP A1987     177.781 152.432 188.412  1.00 61.63           C
ATOM    146  OD1 ASP A1987     177.130 151.802 187.553  1.00 61.63           O
ATOM    147  OD2 ASP A1987     177.752 153.677 188.509  1.00 61.63           O
ATOM    148  N   ASN A1988     178.959 149.471 191.671  1.00 61.83           N
ATOM    149  CA  ASN A1988     179.807 148.752 192.615  1.00 61.83           C
ATOM    150  C   ASN A1988     179.620 147.242 192.536  1.00 61.83           C
ATOM    151  O   ASN A1988     180.449 146.502 193.076  1.00 61.83           O
ATOM    152  CB  ASN A1988     179.542 149.237 194.040  1.00 61.83           C
ATOM    153  CG  ASN A1988     180.045 150.647 194.276  1.00 61.83           C
ATOM    154  OD1 ASN A1988     181.134 151.012 193.832  1.00 61.83           O
ATOM    155  ND2 ASN A1988     179.254 151.448 194.980  1.00 61.83           N
ATOM    156  N   ASP A1989     178.556 146.776 191.879  1.00 59.05           N
ATOM    157  CA  ASP A1989     178.295 145.346 191.688  1.00 59.05           C
ATOM    158  C   ASP A1989     178.230 144.609 193.025  1.00 59.05           C
ATOM    159  O   ASP A1989     178.728 143.491 193.168  1.00 59.05           O
ATOM    160  CB  ASP A1989     179.337 144.714 190.761  1.00 59.05           C
ATOM    161  CG  ASP A1989     178.900 143.362 190.222  1.00 59.05           C
ATOM    162  OD1 ASP A1989     177.793 142.903 190.576  1.00 59.05           O
ATOM    163  OD2 ASP A1989     179.666 142.758 189.441  1.00 59.05           O
ATOM    164  N   VAL A1990     177.617 145.252 194.024  1.00 54.60           N
ATOM    165  CA  VAL A1990     177.381 144.609 195.312  1.00 54.60           C
ATOM    166  C   VAL A1990     175.995 143.982 195.383  1.00 54.60           C
ATOM    167  O   VAL A1990     175.758 143.107 196.228  1.00 54.60           O
ATOM    168  CB  VAL A1990     177.598 145.631 196.451  1.00 54.60           C
ATOM    169  CG1 VAL A1990     177.471 144.979 197.824  1.00 54.60           C
ATOM    170  CG2 VAL A1990     178.954 146.303 196.306  1.00 54.60           C
ATOM    171  N   ALA A1991     175.083 144.374 194.494  1.00 49.03           N
ATOM    172  CA  ALA A1991     173.713 143.881 194.537  1.00 49.03           C
ATOM    173  C   ALA A1991     173.681 142.364 194.405  1.00 49.03           C
ATOM    174  O   ALA A1991     174.346 141.789 193.539  1.00 49.03           O
ATOM    175  CB  ALA A1991     172.882 144.526 193.429  1.00 49.03           C
ATOM    176  N   THR A1992     172.907 141.720 195.276  1.00 50.43           N
ATOM    177  CA  THR A1992     172.774 140.273 195.303  1.00 50.43           C
ATOM    178  C   THR A1992     171.326 139.826 195.147  1.00 50.43           C
ATOM    179  O   THR A1992     171.081 138.641 194.889  1.00 50.43           O
ATOM    180  CB  THR A1992     173.365 139.723 196.618  1.00 50.43           C
ATOM    181  OG1 THR A1992     174.740 140.113 196.714  1.00 50.43           O
ATOM    182  CG2 THR A1992     173.311 138.199 196.686  1.00 50.43           C
ATOM    183  N   ASP A1993     170.370 140.755 195.242  1.00 51.93           N
ATOM    184  CA  ASP A1993     168.925 140.533 195.226  1.00 51.93           C
ATOM    185  C   ASP A1993     168.412 139.941 196.532  1.00 51.93           C
ATOM    186  O   ASP A1993     167.218 139.629 196.639  1.00 51.93           O
ATOM    187  CB  ASP A1993     168.487 139.666 194.041  1.00 51.93           C
ATOM    188  CG  ASP A1993     169.048 140.165 192.726  1.00 51.93           C
ATOM    189  OD1 ASP A1993     168.498 141.140 192.173  1.00 51.93           O
ATOM    190  OD2 ASP A1993     170.051 139.592 192.252  1.00 51.93           O
ATOM    191  N   LYS A1994     169.283 139.762 197.524  1.00 51.08           N
ATOM    192  CA  LYS A1994     168.882 139.526 198.906  1.00 51.08           C
ATOM    193  C   LYS A1994     169.446 140.574 199.853  1.00 51.08           C
ATOM    194  O   LYS A1994     168.701 141.134 200.667  1.00 51.08           O
ATOM    195  CB  LYS A1994     169.311 138.121 199.358  1.00 51.08           C
ATOM    196  CG  LYS A1994     168.519 136.996 198.718  1.00 51.08           C
ATOM    197  CD  LYS A1994     168.872 135.659 199.346  1.00 51.08           C
ATOM    198  CE  LYS A1994     168.082 134.526 198.717  1.00 51.08           C
ATOM    199  NZ  LYS A1994     168.324 133.232 199.413  1.00 51.08           N
ATOM    200  N   TYR A1995     170.745 140.863 199.763  1.00 51.35           N
ATOM    201  CA  TYR A1995     171.381 141.885 200.595  1.00 51.35           C
ATOM    202  C   TYR A1995     171.266 143.222 199.872  1.00 51.35           C
ATOM    203  O   TYR A1995     172.254 143.881 199.544  1.00 51.35           O
ATOM    204  CB  TYR A1995     172.834 141.522 200.875  1.00 51.35           C
ATOM    205  CG  TYR A1995     173.016 140.293 201.737  1.00 51.35           C
ATOM    206  CD1 TYR A1995     172.891 140.364 203.119  1.00 51.35           C
ATOM    207  CD2 TYR A1995     173.320 139.062 201.169  1.00 51.35           C
ATOM    208  CE1 TYR A1995     173.061 139.243 203.911  1.00 51.35           C
ATOM    209  CE2 TYR A1995     173.490 137.936 201.953  1.00 51.35           C
ATOM    210  CZ  TYR A1995     173.360 138.033 203.323  1.00 51.35           C
ATOM    211  OH  TYR A1995     173.528 136.916 204.108  1.00 51.35           O
ATOM    212  N   VAL A1996     170.024 143.626 199.632  1.00 48.61           N
ATOM    213  CA  VAL A1996     169.723 144.794 198.810  1.00 48.61           C
ATOM    214  C   VAL A1996     170.231 146.037 199.532  1.00 48.61           C
ATOM    215  O   VAL A1996     169.637 146.451 200.536  1.00 48.61           O
ATOM    216  CB  VAL A1996     168.219 144.882 198.521  1.00 48.61           C
ATOM    217  CG1 VAL A1996     167.937 146.002 197.561  1.00 48.61           C
ATOM    218  CG2 VAL A1996     167.710 143.564 197.974  1.00 48.61           C
ATOM    219  N   PRO A1997     171.307 146.665 199.060  1.00 46.32           N
ATOM    220  CA  PRO A1997     171.966 147.701 199.863  1.00 46.32           C
ATOM    221  C   PRO A1997     171.170 148.996 199.893  1.00 46.32           C
ATOM    222  O   PRO A1997     170.637 149.446 198.878  1.00 46.32           O
ATOM    223  CB  PRO A1997     173.310 147.889 199.155  1.00 46.32           C
ATOM    224  CG  PRO A1997     172.997 147.590 197.732  1.00 46.32           C
ATOM    225  CD  PRO A1997     171.951 146.497 197.747  1.00 46.32           C
ATOM    226  N   VAL A1998     171.105 149.599 201.071  1.00 52.00           N
ATOM    227  CA  VAL A1998     170.454 150.900 201.223  1.00 52.00           C
ATOM    228  C   VAL A1998     171.407 151.988 200.734  1.00 52.00           C
ATOM    229  O   VAL A1998     172.575 152.013 201.155  1.00 52.00           O
ATOM    230  CB  VAL A1998     170.044 151.128 202.673  1.00 52.00           C
ATOM    231  CG1 VAL A1998     168.912 150.192 203.037  1.00 52.00           C
ATOM    232  CG2 VAL A1998     171.216 150.884 203.605  1.00 52.00           C
ATOM    233  N   PRO A1999     170.971 152.868 199.837  1.00 60.81           N
ATOM    234  CA  PRO A1999     171.888 153.872 199.291  1.00 60.81           C
ATOM    235  C   PRO A1999     172.282 154.898 200.340  1.00 60.81           C
ATOM    236  O   PRO A1999     171.457 155.351 201.136  1.00 60.81           O
ATOM    237  CB  PRO A1999     171.079 154.513 198.158  1.00 60.81           C
ATOM    238  CG  PRO A1999     169.664 154.301 198.547  1.00 60.81           C
ATOM    239  CD  PRO A1999     169.618 152.989 199.274  1.00 60.81           C
ATOM    240  N   GLY A2000     173.564 155.254 200.338  1.00 84.05           N
ATOM    241  CA  GLY A2000     174.068 156.305 201.191  1.00 84.05           C
ATOM    242  C   GLY A2000     174.246 155.931 202.643  1.00 84.05           C
ATOM    243  O   GLY A2000     174.625 156.795 203.443  1.00 84.05           O
ATOM    244  N   PHE A2001     173.990 154.681 203.015  1.00 59.04           N
ATOM    245  CA  PHE A2001     174.120 154.233 204.392  1.00 59.04           C
ATOM    246  C   PHE A2001     175.087 153.062 204.467  1.00 59.04           C
ATOM    247  O   PHE A2001     175.039 152.147 203.639  1.00 59.04           O
ATOM    248  CB  PHE A2001     172.763 153.837 204.978  1.00 59.04           C
ATOM    249  CG  PHE A2001     171.955 155.002 205.472  1.00 59.04           C
ATOM    250  CD1 PHE A2001     172.472 155.861 206.429  1.00 59.04           C
ATOM    251  CD2 PHE A2001     170.682 155.240 204.985  1.00 59.04           C
ATOM    252  CE1 PHE A2001     171.734 156.934 206.888  1.00 59.04           C
ATOM    253  CE2 PHE A2001     169.940 156.311 205.442  1.00 59.04           C
ATOM    254  CZ  PHE A2001     170.468 157.159 206.393  1.00 59.04           C
ATOM    255  N   GLU A2002     175.960 153.101 205.468  1.00 55.93           N
ATOM    256  CA  GLU A2002     176.982 152.080 205.634  1.00 55.93           C
ATOM    257  C   GLU A2002     176.359 150.767 206.085  1.00 55.93           C
ATOM    258  O   GLU A2002     175.348 150.750 206.792  1.00 55.93           O
ATOM    259  CB  GLU A2002     178.033 152.536 206.647  1.00 55.93           C
ATOM    260  CG  GLU A2002     178.997 153.594 206.128  1.00 55.93           C
ATOM    261  CD  GLU A2002     178.323 154.925 205.860  1.00 55.93           C
ATOM    262  OE1 GLU A2002     177.925 155.598 206.833  1.00 55.93           O
ATOM    263  OE2 GLU A2002     178.188 155.296 204.675  1.00 55.93           O
ATOM    264  N   ARG A2003     176.968 149.664 205.665  1.00 57.98           N
ATOM    265  CA  ARG A2003     176.521 148.323 206.016  1.00 57.98           C
ATOM    266  C   ARG A2003     177.663 147.588 206.705  1.00 57.98           C
ATOM    267  O   ARG A2003     178.678 147.277 206.071  1.00 57.98           O
ATOM    268  CB  ARG A2003     176.055 147.569 204.772  1.00 57.98           C
ATOM    269  CG  ARG A2003     175.896 146.071 204.951  1.00 57.98           C
ATOM    270  CD  ARG A2003     175.406 145.443 203.657  1.00 57.98           C
ATOM    271  NE  ARG A2003     175.533 143.992 203.660  1.00 57.98           N
ATOM    272  CZ  ARG A2003     175.432 143.234 202.577  1.00 57.98           C
ATOM    273  NH1 ARG A2003     175.179 143.758 201.390  1.00 57.98           N
ATOM    274  NH2 ARG A2003     175.595 141.919 202.688  1.00 57.98           N
ATOM    275  N   VAL A2004     177.498 147.317 207.997  1.00 73.14           N
ATOM    276  CA  VAL A2004     178.498 146.624 208.802  1.00 73.14           C
ATOM    277  C   VAL A2004     177.857 145.341 209.313  1.00 73.14           C
ATOM    278  O   VAL A2004     176.915 145.390 210.113  1.00 73.14           O
ATOM    279  CB  VAL A2004     179.007 147.482 209.969  1.00 73.14           C
ATOM    280  CG1 VAL A2004     179.989 146.692 210.820  1.00 73.14           C
ATOM    281  CG2 VAL A2004     179.653 148.758 209.451  1.00 73.14           C
ATOM    282  N   ASP A2005     178.362 144.198 208.855  1.00 81.11           N
ATOM    283  CA  ASP A2005     177.838 142.895 209.243  1.00 81.11           C
ATOM    284  C   ASP A2005     178.768 142.260 210.269  1.00 81.11           C
ATOM    285  O   ASP A2005     179.950 142.036 209.986  1.00 81.11           O
ATOM    286  CB  ASP A2005     177.684 141.986 208.024  1.00 81.11           C
ATOM    287  CG  ASP A2005     176.418 142.271 207.246  1.00 81.11           C
ATOM    288  OD1 ASP A2005     175.476 142.836 207.838  1.00 81.11           O
ATOM    289  OD2 ASP A2005     176.364 141.934 206.045  1.00 81.11           O
ATOM    290  N   VAL A2006     178.234 141.973 211.454  1.00 97.86           N
ATOM    291  CA  VAL A2006     178.977 141.319 212.523  1.00 97.86           C
ATOM    292  C   VAL A2006     178.087 140.252 213.143  1.00 97.86           C
ATOM    293  O   VAL A2006     176.920 140.515 213.453  1.00 97.86           O
ATOM    294  CB  VAL A2006     179.445 142.320 213.597  1.00 97.86           C
ATOM    295  CG1 VAL A2006     179.945 141.579 214.826  1.00 97.86           C
ATOM    296  CG2 VAL A2006     180.534 143.226 213.043  1.00 97.86           C
ATOM    297  N   ASP A2007     178.635 139.050 213.319  1.00100.70           N
ATOM    298  CA  ASP A2007     177.925 137.984 214.016  1.00100.70           C
ATOM    299  C   ASP A2007     177.821 138.342 215.493  1.00100.70           C
ATOM    300  O   ASP A2007     178.835 138.428 216.194  1.00100.70           O
ATOM    301  CB  ASP A2007     178.644 136.653 213.822  1.00100.70           C
ATOM    302  CG  ASP A2007     177.860 135.482 214.381  1.00100.70           C
ATOM    303  OD1 ASP A2007     178.032 135.165 215.577  1.00100.70           O
ATOM    304  OD2 ASP A2007     177.070 134.881 213.625  1.00100.70           O
ATOM    305  N   VAL A2008     176.592 138.555 215.970  1.00 99.29           N
ATOM    306  CA  VAL A2008     176.377 139.015 217.339  1.00 99.29           C
ATOM    307  C   VAL A2008     176.156 137.880 218.328  1.00 99.29           C
ATOM    308  O   VAL A2008     176.039 138.146 219.534  1.00 99.29           O
ATOM    309  CB  VAL A2008     175.172 139.973 217.405  1.00 99.29           C
ATOM    310  CG1 VAL A2008     175.348 141.112 216.417  1.00 99.29           C
ATOM    311  CG2 VAL A2008     173.890 139.217 217.123  1.00 99.29           C
ATOM    312  N   SER A2009     176.095 136.629 217.859  1.00 93.37           N
ATOM    313  CA  SER A2009     175.741 135.458 218.661  1.00 93.37           C
ATOM    314  C   SER A2009     174.279 135.511 219.093  1.00 93.37           C
ATOM    315  O   SER A2009     173.658 136.578 219.093  1.00 93.37           O
ATOM    316  CB  SER A2009     176.658 135.316 219.882  1.00 93.37           C
ATOM    317  OG  SER A2009     176.560 134.018 220.440  1.00 93.37           O
ATOM    318  N   ASP A2010     173.717 134.359 219.460  1.00 97.94           N
ATOM    319  CA  ASP A2010     172.284 134.259 219.703  1.00 97.94           C
ATOM    320  C   ASP A2010     171.928 134.602 221.151  1.00 97.94           C
ATOM    321  O   ASP A2010     170.747 134.753 221.476  1.00 97.94           O
ATOM    322  CB  ASP A2010     171.827 132.836 219.329  1.00 97.94           C
ATOM    323  CG  ASP A2010     170.308 132.658 219.310  1.00 97.94           C
ATOM    324  OD1 ASP A2010     169.554 133.606 219.602  1.00 97.94           O
ATOM    325  OD2 ASP A2010     169.861 131.534 218.993  1.00 97.94           O
ATOM    326  N   GLU A2011     172.920 134.760 222.029  1.00 98.66           N
ATOM    327  CA  GLU A2011     172.628 135.085 223.424  1.00 98.66           C
ATOM    328  C   GLU A2011     172.090 136.509 223.572  1.00 98.66           C
ATOM    329  O   GLU A2011     171.094 136.739 224.273  1.00 98.66           O
ATOM    330  CB  GLU A2011     173.873 134.831 224.284  1.00 98.66           C
ATOM    331  CG  GLU A2011     175.124 135.635 223.949  1.00 98.66           C
ATOM    332  CD  GLU A2011     175.168 136.990 224.615  1.00 98.66           C
ATOM    333  OE1 GLU A2011     174.444 137.190 225.611  1.00 98.66           O
ATOM    334  OE2 GLU A2011     175.964 137.839 224.167  1.00 98.66           O
ATOM    335  N   VAL A2012     172.714 137.481 222.898  1.00 92.57           N
ATOM    336  CA  VAL A2012     172.132 138.819 222.861  1.00 92.57           C
ATOM    337  C   VAL A2012     170.789 138.799 222.151  1.00 92.57           C
ATOM    338  O   VAL A2012     169.889 139.565 222.511  1.00 92.57           O
ATOM    339  CB  VAL A2012     173.078 139.844 222.192  1.00 92.57           C
ATOM    340  CG1 VAL A2012     174.311 140.083 223.036  1.00 92.57           C
ATOM    341  CG2 VAL A2012     173.469 139.384 220.804  1.00 92.57           C
ATOM    342  N   LYS A2013     170.636 137.938 221.141  1.00 90.33           N
ATOM    343  CA  LYS A2013     169.354 137.800 220.459  1.00 90.33           C
ATOM    344  C   LYS A2013     168.256 137.423 221.443  1.00 90.33           C
ATOM    345  O   LYS A2013     167.200 138.059 221.486  1.00 90.33           O
ATOM    346  CB  LYS A2013     169.465 136.749 219.352  1.00 90.33           C
ATOM    347  CG  LYS A2013     169.887 137.287 217.996  1.00 90.33           C
ATOM    348  CD  LYS A2013     169.982 136.169 216.966  1.00 90.33           C
ATOM    349  CE  LYS A2013     170.904 136.540 215.810  1.00 90.33           C
ATOM    350  NZ  LYS A2013     170.219 137.352 214.767  1.00 90.33           N
ATOM    351  N   GLN A2014     168.497 136.390 222.252  1.00101.35           N
ATOM    352  CA  GLN A2014     167.514 135.992 223.256  1.00101.35           C
ATOM    353  C   GLN A2014     167.285 137.083 224.294  1.00101.35           C
ATOM    354  O   GLN A2014     166.137 137.320 224.695  1.00101.35           O
ATOM    355  CB  GLN A2014     167.935 134.694 223.947  1.00101.35           C
ATOM    356  CG  GLN A2014     167.313 133.436 223.359  1.00101.35           C
ATOM    357  CD  GLN A2014     168.014 132.954 222.110  1.00101.35           C
ATOM    358  OE1 GLN A2014     169.177 132.556 222.155  1.00101.35           O
ATOM    359  NE2 GLN A2014     167.309 132.983 220.984  1.00101.35           N
ATOM    360  N   ARG A2015     168.351 137.746 224.752  1.00 92.41           N
ATOM    361  CA  ARG A2015     168.180 138.798 225.751  1.00 92.41           C
ATOM    362  C   ARG A2015     167.270 139.902 225.230  1.00 92.41           C
ATOM    363  O   ARG A2015     166.303 140.299 225.894  1.00 92.41           O
ATOM    364  CB  ARG A2015     169.533 139.380 226.150  1.00 92.41           C
ATOM    365  CG  ARG A2015     169.489 140.174 227.444  1.00 92.41           C
ATOM    366  CD  ARG A2015     170.774 140.037 228.241  1.00 92.41           C
ATOM    367  NE  ARG A2015     171.957 140.155 227.398  1.00 92.41           N
ATOM    368  CZ  ARG A2015     172.741 139.142 227.057  1.00 92.41           C
ATOM    369  NH1 ARG A2015     172.497 137.909 227.469  1.00 92.41           N
ATOM    370  NH2 ARG A2015     173.796 139.371 226.280  1.00 92.41           N
ATOM    371  N   MET A2016     167.563 140.408 224.031  1.00 94.34           N
ATOM    372  CA  MET A2016     166.730 141.453 223.460  1.00 94.34           C
ATOM    373  C   MET A2016     165.344 140.944 223.095  1.00 94.34           C
ATOM    374  O   MET A2016     164.397 141.727 223.116  1.00 94.34           O
ATOM    375  CB  MET A2016     167.406 142.074 222.236  1.00 94.34           C
ATOM    376  CG  MET A2016     167.600 141.134 221.065  1.00 94.34           C
ATOM    377  SD  MET A2016     168.494 141.915 219.708  1.00 94.34           S
ATOM    378  CE  MET A2016     170.153 141.971 220.379  1.00 94.34           C
ATOM    379  N   ILE A2017     165.193 139.655 222.785  1.00 87.87           N
ATOM    380  CA  ILE A2017     163.866 139.113 222.505  1.00 87.87           C
ATOM    381  C   ILE A2017     163.007 139.147 223.763  1.00 87.87           C
ATOM    382  O   ILE A2017     161.835 139.543 223.729  1.00 87.87           O
ATOM    383  CB  ILE A2017     163.980 137.691 221.928  1.00 87.87           C
ATOM    384  CG1 ILE A2017     164.292 137.750 220.431  1.00 87.87           C
ATOM    385  CG2 ILE A2017     162.702 136.901 222.174  1.00 87.87           C
ATOM    386  CD1 ILE A2017     164.656 136.414 219.832  1.00 87.87           C
ATOM    387  N   GLN A2018     163.580 138.739 224.897  1.00 95.64           N
ATOM    388  CA  GLN A2018     162.844 138.824 226.156  1.00 95.64           C
ATOM    389  C   GLN A2018     162.546 140.274 226.526  1.00 95.64           C
ATOM    390  O   GLN A2018     161.434 140.594 226.971  1.00 95.64           O
ATOM    391  CB  GLN A2018     163.617 138.125 227.274  1.00 95.64           C
ATOM    392  CG  GLN A2018     163.248 136.656 227.450  1.00 95.64           C
ATOM    393  CD  GLN A2018     163.978 135.739 226.490  1.00 95.64           C
ATOM    394  OE1 GLN A2018     165.196 135.588 226.564  1.00 95.64           O
ATOM    395  NE2 GLN A2018     163.234 135.121 225.580  1.00 95.64           N
ATOM    396  N   SER A2019     163.523 141.167 226.343  1.00 84.05           N
ATOM    397  CA  SER A2019     163.291 142.578 226.643  1.00 84.05           C
ATOM    398  C   SER A2019     162.193 143.157 225.756  1.00 84.05           C
ATOM    399  O   SER A2019     161.360 143.947 226.215  1.00 84.05           O
ATOM    400  CB  SER A2019     164.588 143.369 226.482  1.00 84.05           C
ATOM    401  OG  SER A2019     165.636 142.795 227.244  1.00 84.05           O
ATOM    402  N   MET A2020     162.176 142.768 224.483  1.00 78.10           N
ATOM    403  CA  MET A2020     161.159 143.201 223.538  1.00 78.10           C
ATOM    404  C   MET A2020     159.783 142.668 223.898  1.00 78.10           C
ATOM    405  O   MET A2020     158.790 143.388 223.765  1.00 78.10           O
ATOM    406  CB  MET A2020     161.551 142.737 222.138  1.00 78.10           C
ATOM    407  CG  MET A2020     160.607 143.137 221.042  1.00 78.10           C
ATOM    408  SD  MET A2020     161.101 144.642 220.201  1.00 78.10           S
ATOM    409  CE  MET A2020     159.657 144.868 219.191  1.00 78.10           C
ATOM    410  N   SER A2021     159.705 141.413 224.342  1.00 84.55           N
ATOM    411  CA  SER A2021     158.436 140.875 224.818  1.00 84.55           C
ATOM    412  C   SER A2021     157.932 141.673 226.014  1.00 84.55           C
ATOM    413  O   SER A2021     156.743 142.010 226.100  1.00 84.55           O
ATOM    414  CB  SER A2021     158.599 139.397 225.181  1.00 84.55           C
ATOM    415  OG  SER A2021     159.272 138.686 224.154  1.00 84.55           O
ATOM    416  N   GLY A2022     158.833 141.993 226.945  1.00 83.42           N
ATOM    417  CA  GLY A2022     158.448 142.827 228.071  1.00 83.42           C
ATOM    418  C   GLY A2022     157.957 144.195 227.637  1.00 83.42           C
ATOM    419  O   GLY A2022     156.960 144.701 228.157  1.00 83.42           O
ATOM    420  N   TYR A2023     158.648 144.809 226.674  1.00 70.94           N
ATOM    421  CA  TYR A2023     158.222 146.109 226.164  1.00 70.94           C
ATOM    422  C   TYR A2023     156.847 146.022 225.518  1.00 70.94           C
ATOM    423  O   TYR A2023     156.004 146.902 225.721  1.00 70.94           O
ATOM    424  CB  TYR A2023     159.255 146.646 225.171  1.00 70.94           C
ATOM    425  CG  TYR A2023     158.891 147.968 224.518  1.00 70.94           C
ATOM    426  CD1 TYR A2023     158.073 148.014 223.393  1.00 70.94           C
ATOM    427  CD2 TYR A2023     159.374 149.169 225.021  1.00 70.94           C
ATOM    428  CE1 TYR A2023     157.744 149.213 222.793  1.00 70.94           C
ATOM    429  CE2 TYR A2023     159.049 150.374 224.426  1.00 70.94           C
ATOM    430  CZ  TYR A2023     158.234 150.389 223.315  1.00 70.94           C
ATOM    431  OH  TYR A2023     157.908 151.586 222.721  1.00 70.94           O
ATOM    432  N   ILE A2024     156.604 144.969 224.736  1.00 74.28           N
ATOM    433  CA  ILE A2024     155.301 144.799 224.100  1.00 74.28           C
ATOM    434  C   ILE A2024     154.213 144.683 225.158  1.00 74.28           C
ATOM    435  O   ILE A2024     153.150 145.306 225.055  1.00 74.28           O
ATOM    436  CB  ILE A2024     155.308 143.574 223.170  1.00 74.28           C
ATOM    437  CG1 ILE A2024     156.248 143.800 221.990  1.00 74.28           C
ATOM    438  CG2 ILE A2024     153.908 143.297 222.669  1.00 74.28           C
ATOM    439  CD1 ILE A2024     156.530 142.547 221.202  1.00 74.28           C
ATOM    440  N   GLU A2025     154.469 143.884 226.197  1.00 80.22           N
ATOM    441  CA  GLU A2025     153.481 143.727 227.260  1.00 80.22           C
ATOM    442  C   GLU A2025     153.249 145.040 228.001  1.00 80.22           C
ATOM    443  O   GLU A2025     152.124 145.333 228.421  1.00 80.22           O
ATOM    444  CB  GLU A2025     153.922 142.629 228.228  1.00 80.22           C
ATOM    445  CG  GLU A2025     153.963 141.240 227.609  1.00 80.22           C
ATOM    446  CD  GLU A2025     152.606 140.776 227.109  1.00 80.22           C
ATOM    447  OE1 GLU A2025     151.578 141.191 227.686  1.00 80.22           O
ATOM    448  OE2 GLU A2025     152.567 139.992 226.138  1.00 80.22           O
ATOM    449  N   HIS A2026     154.297 145.845 228.163  1.00 74.95           N
ATOM    450  CA  HIS A2026     154.196 147.101 228.893  1.00 74.95           C
ATOM    451  C   HIS A2026     153.591 148.233 228.074  1.00 74.95           C
ATOM    452  O   HIS A2026     153.256 149.275 228.645  1.00 74.95           O
ATOM    453  CB  HIS A2026     155.577 147.534 229.398  1.00 74.95           C
ATOM    454  CG  HIS A2026     156.169 146.604 230.410  1.00 74.95           C
ATOM    455  ND1 HIS A2026     157.257 145.803 230.138  1.00 74.95           N
ATOM    456  CD2 HIS A2026     155.822 146.343 231.692  1.00 74.95           C
ATOM    457  CE1 HIS A2026     157.556 145.090 231.209  1.00 74.95           C
ATOM    458  NE2 HIS A2026     156.701 145.399 232.166  1.00 74.95           N
ATOM    459  N   THR A2027     153.446 148.065 226.765  1.00 77.02           N
ATOM    460  CA  THR A2027     152.931 149.131 225.919  1.00 77.02           C
ATOM    461  C   THR A2027     151.470 148.852 225.561  1.00 77.02           C
ATOM    462  O   THR A2027     150.950 147.761 225.809  1.00 77.02           O
ATOM    463  CB  THR A2027     153.818 149.288 224.678  1.00 77.02           C
ATOM    464  OG1 THR A2027     153.964 148.021 224.023  1.00 77.02           O
ATOM    465  CG2 THR A2027     155.183 149.834 225.063  1.00 77.02           C
ATOM    466  N   ASP A2028     150.798 149.840 224.971  1.00 76.52           N
ATOM    467  CA  ASP A2028     149.424 149.700 224.488  1.00 76.52           C
ATOM    468  C   ASP A2028     149.486 149.781 222.967  1.00 76.52           C
ATOM    469  O   ASP A2028     149.593 150.874 222.402  1.00 76.52           O
ATOM    470  CB  ASP A2028     148.516 150.777 225.070  1.00 76.52           C
ATOM    471  CG  ASP A2028     147.207 150.906 224.318  1.00 76.52           C
ATOM    472  OD1 ASP A2028     146.361 149.994 224.430  1.00 76.52           O
ATOM    473  OD2 ASP A2028     147.024 151.920 223.612  1.00 76.52           O
ATOM    474  N   ASN A2029     149.418 148.627 222.309  1.00 80.04           N
ATOM    475  CA  ASN A2029     149.651 148.562 220.875  1.00 80.04           C
ATOM    476  C   ASN A2029     148.554 147.746 220.210  1.00 80.04           C
ATOM    477  O   ASN A2029     147.872 146.941 220.849  1.00 80.04           O
ATOM    478  CB  ASN A2029     151.027 147.959 220.560  1.00 80.04           C
ATOM    479  CG  ASN A2029     151.261 146.632 221.263  1.00 80.04           C
ATOM    480  OD1 ASN A2029     150.372 146.102 221.928  1.00 80.04           O
ATOM    481  ND2 ASN A2029     152.465 146.092 221.121  1.00 80.04           N
ATOM    482  N   GLN A2030     148.395 147.970 218.907  1.00 83.41           N
ATOM    483  CA  GLN A2030     147.503 147.162 218.088  1.00 83.41           C
ATOM    484  C   GLN A2030     148.029 145.750 217.873  1.00 83.41           C
ATOM    485  O   GLN A2030     147.300 144.909 217.336  1.00 83.41           O
ATOM    486  CB  GLN A2030     147.281 147.836 216.728  1.00 83.41           C
ATOM    487  CG  GLN A2030     147.113 149.354 216.786  1.00 83.41           C
ATOM    488  CD  GLN A2030     146.826 149.971 215.422  1.00 83.41           C
ATOM    489  OE1 GLN A2030     146.886 149.295 214.395  1.00 83.41           O
ATOM    490  NE2 GLN A2030     146.518 151.265 215.410  1.00 83.41           N
ATOM    491  N   VAL A2031     149.269 145.475 218.272  1.00 86.53           N
ATOM    492  CA  VAL A2031     149.942 144.211 217.980  1.00 86.53           C
ATOM    493  C   VAL A2031     149.702 143.206 219.104  1.00 86.53           C
ATOM    494  O   VAL A2031     150.079 143.462 220.257  1.00 86.53           O
ATOM    495  CB  VAL A2031     151.444 144.435 217.763  1.00 86.53           C
ATOM    496  CG1 VAL A2031     152.143 143.116 217.653  1.00 86.53           C
ATOM    497  CG2 VAL A2031     151.683 145.273 216.520  1.00 86.53           C
ATOM    498  N   PRO A2032     149.082 142.053 218.815  1.00 94.90           N
ATOM    499  CA  PRO A2032     148.661 141.140 219.888  1.00 94.90           C
ATOM    500  C   PRO A2032     149.626 140.018 220.262  1.00 94.90           C
ATOM    501  O   PRO A2032     150.078 139.254 219.404  1.00 94.90           O
ATOM    502  CB  PRO A2032     147.358 140.559 219.328  1.00 94.90           C
ATOM    503  CG  PRO A2032     147.561 140.570 217.819  1.00 94.90           C
ATOM    504  CD  PRO A2032     148.655 141.571 217.490  1.00 94.90           C
ATOM    505  N   LYS A2033     149.941 139.935 221.557  1.00103.70           N
ATOM    506  CA  LYS A2033     150.242 138.693 222.303  1.00103.70           C
ATOM    507  C   LYS A2033     151.360 137.886 221.634  1.00103.70           C
ATOM    508  O   LYS A2033     152.441 138.429 221.362  1.00103.70           O
ATOM    509  CB  LYS A2033     148.914 137.964 222.479  1.00103.70           C
ATOM    510  CG  LYS A2033     148.931 136.833 223.494  1.00103.70           C
ATOM    511  CD  LYS A2033     149.203 137.357 224.890  1.00103.70           C
ATOM    512  CE  LYS A2033     149.146 136.233 225.905  1.00103.70           C
ATOM    513  NZ  LYS A2033     150.228 135.239 225.670  1.00103.70           N
ATOM    514  N   ASP A2034     151.178 136.583 221.403  1.00 87.23           N
ATOM    515  CA  ASP A2034     152.245 135.736 220.888  1.00 87.23           C
ATOM    516  C   ASP A2034     152.595 136.045 219.443  1.00 87.23           C
ATOM    517  O   ASP A2034     153.731 135.794 219.033  1.00 87.23           O
ATOM    518  CB  ASP A2034     151.862 134.260 221.024  1.00 87.23           C
ATOM    519  CG  ASP A2034     151.957 133.766 222.453  1.00 87.23           C
ATOM    520  OD1 ASP A2034     152.772 134.319 223.221  1.00 87.23           O
ATOM    521  OD2 ASP A2034     151.218 132.825 222.808  1.00 87.23           O
ATOM    522  N   GLN A2035     151.658 136.591 218.669  1.00 90.95           N
ATOM    523  CA  GLN A2035     152.035 137.163 217.384  1.00 90.95           C
ATOM    524  C   GLN A2035     153.000 138.325 217.583  1.00 90.95           C
ATOM    525  O   GLN A2035     153.933 138.509 216.795  1.00 90.95           O
ATOM    526  CB  GLN A2035     150.790 137.607 216.620  1.00 90.95           C
ATOM    527  CG  GLN A2035     149.770 136.502 216.410  1.00 90.95           C
ATOM    528  CD  GLN A2035     150.307 135.368 215.561  1.00 90.95           C
ATOM    529  OE1 GLN A2035     151.063 135.587 214.616  1.00 90.95           O
ATOM    530  NE2 GLN A2035     149.916 134.144 215.896  1.00 90.95           N
ATOM    531  N   ALA A2036     152.807 139.103 218.654  1.00 86.86           N
ATOM    532  CA  ALA A2036     153.769 140.147 218.991  1.00 86.86           C
ATOM    533  C   ALA A2036     155.120 139.566 219.383  1.00 86.86           C
ATOM    534  O   ALA A2036     156.156 140.137 219.032  1.00 86.86           O
ATOM    535  CB  ALA A2036     153.231 141.028 220.117  1.00 86.86           C
ATOM    536  N   GLU A2037     155.138 138.450 220.116  1.00 85.82           N
ATOM    537  CA  GLU A2037     156.414 137.821 220.469  1.00 85.82           C
ATOM    538  C   GLU A2037     157.120 137.275 219.225  1.00 85.82           C
ATOM    539  O   GLU A2037     158.354 137.359 219.091  1.00 85.82           O
ATOM    540  CB  GLU A2037     156.179 136.716 221.500  1.00 85.82           C
ATOM    541  CG  GLU A2037     157.402 136.364 222.332  1.00 85.82           C
ATOM    542  CD  GLU A2037     158.320 135.384 221.639  1.00 85.82           C
ATOM    543  OE1 GLU A2037     157.827 134.593 220.809  1.00 85.82           O
ATOM    544  OE2 GLU A2037     159.534 135.401 221.930  1.00 85.82           O
ATOM    545  N   ALA A2038     156.345 136.700 218.303  1.00 73.87           N
ATOM    546  CA  ALA A2038     156.894 136.279 217.021  1.00 73.87           C
ATOM    547  C   ALA A2038     157.459 137.462 216.249  1.00 73.87           C
ATOM    548  O   ALA A2038     158.517 137.344 215.625  1.00 73.87           O
ATOM    549  CB  ALA A2038     155.824 135.564 216.196  1.00 73.87           C
ATOM    550  N   LEU A2039     156.771 138.604 216.273  1.00 64.03           N
ATOM    551  CA  LEU A2039     157.336 139.807 215.676  1.00 64.03           C
ATOM    552  C   LEU A2039     158.622 140.207 216.374  1.00 64.03           C
ATOM    553  O   LEU A2039     159.575 140.650 215.732  1.00 64.03           O
ATOM    554  CB  LEU A2039     156.345 140.961 215.723  1.00 64.03           C
ATOM    555  CG  LEU A2039     155.102 140.825 214.871  1.00 64.03           C
ATOM    556  CD1 LEU A2039     154.245 142.004 215.168  1.00 64.03           C
ATOM    557  CD2 LEU A2039     155.498 140.799 213.420  1.00 64.03           C
ATOM    558  N   ALA A2040     158.650 140.095 217.697  1.00 60.09           N
ATOM    559  CA  ALA A2040     159.854 140.393 218.453  1.00 60.09           C
ATOM    560  C   ALA A2040     161.026 139.648 217.839  1.00 60.09           C
ATOM    561  O   ALA A2040     161.956 140.269 217.314  1.00 60.09           O
ATOM    562  CB  ALA A2040     159.685 140.009 219.922  1.00 60.09           C
ATOM    563  N   THR A2041     160.952 138.319 217.839  1.00 63.48           N
ATOM    564  CA  THR A2041     162.089 137.539 217.349  1.00 63.48           C
ATOM    565  C   THR A2041     162.356 137.795 215.860  1.00 63.48           C
ATOM    566  O   THR A2041     163.508 138.010 215.450  1.00 63.48           O
ATOM    567  CB  THR A2041     161.879 136.047 217.638  1.00 63.48           C
ATOM    568  OG1 THR A2041     163.014 135.304 217.179  1.00 63.48           O
ATOM    569  CG2 THR A2041     160.610 135.509 216.998  1.00 63.48           C
ATOM    570  N   LEU A2042     161.293 137.816 215.043  1.00 57.99           N
ATOM    571  CA  LEU A2042     161.435 138.009 213.603  1.00 57.99           C
ATOM    572  C   LEU A2042     162.133 139.314 213.270  1.00 57.99           C
ATOM    573  O   LEU A2042     163.074 139.330 212.471  1.00 57.99           O
ATOM    574  CB  LEU A2042     160.059 137.983 212.941  1.00 57.99           C
ATOM    575  CG  LEU A2042     160.009 137.914 211.416  1.00 57.99           C
ATOM    576  CD1 LEU A2042     160.428 136.540 210.937  1.00 57.99           C
ATOM    577  CD2 LEU A2042     158.620 138.269 210.909  1.00 57.99           C
ATOM    578  N   PHE A2043     161.678 140.410 213.868  1.00 56.83           N
ATOM    579  CA  PHE A2043     162.290 141.706 213.642  1.00 56.83           C
ATOM    580  C   PHE A2043     163.693 141.755 214.234  1.00 56.83           C
ATOM    581  O   PHE A2043     164.548 142.497 213.743  1.00 56.83           O
ATOM    582  CB  PHE A2043     161.374 142.780 214.227  1.00 56.83           C
ATOM    583  CG  PHE A2043     162.080 143.993 214.714  1.00 56.83           C
ATOM    584  CD1 PHE A2043     162.573 144.923 213.825  1.00 56.83           C
ATOM    585  CD2 PHE A2043     162.233 144.218 216.067  1.00 56.83           C
ATOM    586  CE1 PHE A2043     163.216 146.051 214.276  1.00 56.83           C
ATOM    587  CE2 PHE A2043     162.878 145.342 216.525  1.00 56.83           C
ATOM    588  CZ  PHE A2043     163.371 146.261 215.629  1.00 56.83           C
ATOM    589  N   VAL A2044     163.973 140.928 215.249  1.00 67.39           N
ATOM    590  CA  VAL A2044     165.358 140.814 215.712  1.00 67.39           C
ATOM    591  C   VAL A2044     166.268 140.323 214.593  1.00 67.39           C
ATOM    592  O   VAL A2044     167.303 140.942 214.304  1.00 67.39           O
ATOM    593  CB  VAL A2044     165.459 139.903 216.951  1.00 67.39           C
ATOM    594  CG1 VAL A2044     166.913 139.676 217.299  1.00 67.39           C
ATOM    595  CG2 VAL A2044     164.788 140.551 218.135  1.00 67.39           C
ATOM    596  N   GLU A2045     165.911 139.214 213.937  1.00 63.03           N
ATOM    597  CA  GLU A2045     166.797 138.759 212.858  1.00 63.03           C
ATOM    598  C   GLU A2045     166.745 139.704 211.658  1.00 63.03           C
ATOM    599  O   GLU A2045     167.763 139.938 210.995  1.00 63.03           O
ATOM    600  CB  GLU A2045     166.551 137.310 212.405  1.00 63.03           C
ATOM    601  CG  GLU A2045     165.218 136.957 211.788  1.00 63.03           C
ATOM    602  CD  GLU A2045     164.274 136.364 212.786  1.00 63.03           C
ATOM    603  OE1 GLU A2045     164.586 136.432 213.982  1.00 63.03           O
ATOM    604  OE2 GLU A2045     163.237 135.808 212.375  1.00 63.03           O
ATOM    605  N   SER A2046     165.568 140.260 211.357  1.00 55.81           N
ATOM    606  CA  SER A2046     165.469 141.227 210.267  1.00 55.81           C
ATOM    607  C   SER A2046     166.313 142.470 210.513  1.00 55.81           C
ATOM    608  O   SER A2046     166.665 143.162 209.552  1.00 55.81           O
ATOM    609  CB  SER A2046     164.011 141.636 210.047  1.00 55.81           C
ATOM    610  OG  SER A2046     163.170 140.504 209.918  1.00 55.81           O
ATOM    611  N   THR A2047     166.625 142.772 211.771  1.00 61.38           N
ATOM    612  CA  THR A2047     167.527 143.858 212.118  1.00 61.38           C
ATOM    613  C   THR A2047     168.974 143.414 211.987  1.00 61.38           C
ATOM    614  O   THR A2047     169.759 144.026 211.257  1.00 61.38           O
ATOM    615  CB  THR A2047     167.267 144.327 213.549  1.00 61.38           C
ATOM    616  OG1 THR A2047     165.923 144.807 213.660  1.00 61.38           O
ATOM    617  CG2 THR A2047     168.239 145.430 213.938  1.00 61.38           C
ATOM    618  N   LEU A2048     169.330 142.343 212.696  1.00 57.89           N
ATOM    619  CA  LEU A2048     170.724 141.923 212.753  1.00 57.89           C
ATOM    620  C   LEU A2048     171.242 141.458 211.401  1.00 57.89           C
ATOM    621  O   LEU A2048     172.456 141.487 211.166  1.00 57.89           O
ATOM    622  CB  LEU A2048     170.872 140.823 213.799  1.00 57.89           C
ATOM    623  CG  LEU A2048     170.582 141.351 215.204  1.00 57.89           C
ATOM    624  CD1 LEU A2048     170.591 140.233 216.217  1.00 57.89           C
ATOM    625  CD2 LEU A2048     171.576 142.435 215.590  1.00 57.89           C
ATOM    626  N   ASP A2049     170.352 141.037 210.509  1.00 56.33           N
ATOM    627  CA  ASP A2049     170.699 140.661 209.147  1.00 56.33           C
ATOM    628  C   ASP A2049     170.093 141.668 208.182  1.00 56.33           C
ATOM    629  O   ASP A2049     168.944 142.085 208.357  1.00 56.33           O
ATOM    630  CB  ASP A2049     170.198 139.253 208.820  1.00 56.33           C
ATOM    631  CG  ASP A2049     170.760 138.724 207.519  1.00 56.33           C
ATOM    632  OD1 ASP A2049     171.847 139.182 207.111  1.00 56.33           O
ATOM    633  OD2 ASP A2049     170.113 137.853 206.902  1.00 56.33           O
ATOM    634  N   TYR A2050     170.863 142.054 207.168  1.00 57.65           N
ATOM    635  CA  TYR A2050     170.378 142.975 206.149  1.00 57.65           C
ATOM    636  C   TYR A2050     169.466 142.306 205.130  1.00 57.65           C
ATOM    637  O   TYR A2050     169.198 142.906 204.084  1.00 57.65           O
ATOM    638  CB  TYR A2050     171.552 143.630 205.418  1.00 57.65           C
ATOM    639  CG  TYR A2050     172.219 144.756 206.170  1.00 57.65           C
ATOM    640  CD1 TYR A2050     173.012 144.500 207.276  1.00 57.65           C
ATOM    641  CD2 TYR A2050     172.065 146.073 205.762  1.00 57.65           C
ATOM    642  CE1 TYR A2050     173.631 145.523 207.960  1.00 57.65           C
ATOM    643  CE2 TYR A2050     172.678 147.103 206.439  1.00 57.65           C
ATOM    644  CZ  TYR A2050     173.460 146.823 207.538  1.00 57.65           C
ATOM    645  OH  TYR A2050     174.075 147.848 208.220  1.00 57.65           O
ATOM    646  N   ASP A2051     168.999 141.088 205.399  1.00 51.16           N
ATOM    647  CA  ASP A2051     168.167 140.378 204.439  1.00 51.16           C
ATOM    648  C   ASP A2051     166.919 141.182 204.107  1.00 51.16           C
ATOM    649  O   ASP A2051     166.195 141.638 204.994  1.00 51.16           O
ATOM    650  CB  ASP A2051     167.766 139.014 204.993  1.00 51.16           C
ATOM    651  CG  ASP A2051     166.895 138.222 204.032  1.00 51.16           C
ATOM    652  OD1 ASP A2051     166.751 138.630 202.860  1.00 51.16           O
ATOM    653  OD2 ASP A2051     166.343 137.187 204.456  1.00 51.16           O
ATOM    654  N   TRP A2052     166.667 141.341 202.808  1.00 51.68           N
ATOM    655  CA  TRP A2052     165.456 142.023 202.380  1.00 51.68           C
ATOM    656  C   TRP A2052     164.226 141.165 202.639  1.00 51.68           C
ATOM    657  O   TRP A2052     163.165 141.695 202.980  1.00 51.68           O
ATOM    658  CB  TRP A2052     165.561 142.395 200.900  1.00 51.68           C
ATOM    659  CG  TRP A2052     164.377 143.136 200.365  1.00 51.68           C
ATOM    660  CD1 TRP A2052     163.951 144.377 200.734  1.00 51.68           C
ATOM    661  CD2 TRP A2052     163.469 142.684 199.359  1.00 51.68           C
ATOM    662  NE1 TRP A2052     162.832 144.726 200.020  1.00 51.68           N
ATOM    663  CE2 TRP A2052     162.515 143.702 199.168  1.00 51.68           C
ATOM    664  CE3 TRP A2052     163.369 141.515 198.599  1.00 51.68           C
ATOM    665  CZ2 TRP A2052     161.474 143.585 198.253  1.00 51.68           C
ATOM    666  CZ3 TRP A2052     162.335 141.402 197.689  1.00 51.68           C
ATOM    667  CH2 TRP A2052     161.401 142.431 197.523  1.00 51.68           C
ATOM    668  N   ASP A2053     164.356 139.844 202.507  1.00 50.97           N
ATOM    669  CA  ASP A2053     163.211 138.956 202.682  1.00 50.97           C
ATOM    670  C   ASP A2053     162.663 139.027 204.103  1.00 50.97           C
ATOM    671  O   ASP A2053     161.447 139.093 204.313  1.00 50.97           O
ATOM    672  CB  ASP A2053     163.605 137.522 202.326  1.00 50.97           C
ATOM    673  CG  ASP A2053     162.403 136.618 202.134  1.00 50.97           C
ATOM    674  OD1 ASP A2053     162.474 135.439 202.539  1.00 50.97           O
ATOM    675  OD2 ASP A2053     161.387 137.087 201.580  1.00 50.97           O
ATOM    676  N   LYS A2054     163.551 139.008 205.099  1.00 50.59           N
ATOM    677  CA  LYS A2054     163.087 139.037 206.482  1.00 50.59           C
ATOM    678  C   LYS A2054     162.517 140.399 206.858  1.00 50.59           C
ATOM    679  O   LYS A2054     161.510 140.477 207.577  1.00 50.59           O
ATOM    680  CB  LYS A2054     164.223 138.629 207.419  1.00 50.59           C
ATOM    681  CG  LYS A2054     164.593 137.155 207.287  1.00 50.59           C
ATOM    682  CD  LYS A2054     165.586 136.716 208.347  1.00 50.59           C
ATOM    683  CE  LYS A2054     166.999 137.166 208.035  1.00 50.59           C
ATOM    684  NZ  LYS A2054     167.547 136.434 206.861  1.00 50.59           N
ATOM    685  N   ARG A2055     163.130 141.479 206.370  1.00 49.50           N
ATOM    686  CA  ARG A2055     162.541 142.799 206.560  1.00 49.50           C
ATOM    687  C   ARG A2055     161.135 142.848 205.975  1.00 49.50           C
ATOM    688  O   ARG A2055     160.201 143.335 206.618  1.00 49.50           O
ATOM    689  CB  ARG A2055     163.427 143.871 205.926  1.00 49.50           C
ATOM    690  CG  ARG A2055     164.714 144.181 206.677  1.00 49.50           C
ATOM    691  CD  ARG A2055     165.396 145.402 206.067  1.00 49.50           C
ATOM    692  NE  ARG A2055     166.808 145.183 205.777  1.00 49.50           N
ATOM    693  CZ  ARG A2055     167.613 146.095 205.247  1.00 49.50           C
ATOM    694  NH1 ARG A2055     167.171 147.294 204.909  1.00 49.50           N
ATOM    695  NH2 ARG A2055     168.894 145.795 205.051  1.00 49.50           N
ATOM    696  N   VAL A2056     160.957 142.309 204.765  1.00 52.28           N
ATOM    697  CA  VAL A2056     159.645 142.338 204.127  1.00 52.28           C
ATOM    698  C   VAL A2056     158.636 141.442 204.836  1.00 52.28           C
ATOM    699  O   VAL A2056     157.449 141.776 204.877  1.00 52.28           O
ATOM    700  CB  VAL A2056     159.758 141.963 202.636  1.00 52.28           C
ATOM    701  CG1 VAL A2056     158.386 141.920 201.983  1.00 52.28           C
ATOM    702  CG2 VAL A2056     160.620 142.971 201.914  1.00 52.28           C
ATOM    703  N   GLU A2057     159.055 140.304 205.392  1.00 53.94           N
ATOM    704  CA  GLU A2057     158.091 139.463 206.099  1.00 53.94           C
ATOM    705  C   GLU A2057     157.652 140.118 207.406  1.00 53.94           C
ATOM    706  O   GLU A2057     156.471 140.053 207.779  1.00 53.94           O
ATOM    707  CB  GLU A2057     158.661 138.063 206.341  1.00 53.94           C
ATOM    708  CG  GLU A2057     159.859 137.996 207.253  1.00 53.94           C
ATOM    709  CD  GLU A2057     160.486 136.620 207.291  1.00 53.94           C
ATOM    710  OE1 GLU A2057     159.949 135.703 206.638  1.00 53.94           O
ATOM    711  OE2 GLU A2057     161.526 136.458 207.961  1.00 53.94           O
ATOM    712  N   PHE A2058     158.583 140.772 208.108  1.00 52.48           N
ATOM    713  CA  PHE A2058     158.175 141.598 209.241  1.00 52.48           C
ATOM    714  C   PHE A2058     157.218 142.694 208.788  1.00 52.48           C
ATOM    715  O   PHE A2058     156.225 142.979 209.470  1.00 52.48           O
ATOM    716  CB  PHE A2058     159.403 142.201 209.924  1.00 52.48           C
ATOM    717  CG  PHE A2058     159.081 143.044 211.127  1.00 52.48           C
ATOM    718  CD1 PHE A2058     158.032 142.716 211.961  1.00 52.48           C
ATOM    719  CD2 PHE A2058     159.819 144.176 211.412  1.00 52.48           C
ATOM    720  CE1 PHE A2058     157.734 143.495 213.062  1.00 52.48           C
ATOM    721  CE2 PHE A2058     159.519 144.960 212.508  1.00 52.48           C
ATOM    722  CZ  PHE A2058     158.481 144.615 213.336  1.00 52.48           C
ATOM    723  N   LEU A2059     157.486 143.288 207.621  1.00 58.27           N
ATOM    724  CA  LEU A2059     156.612 144.316 207.065  1.00 58.27           C
ATOM    725  C   LEU A2059     155.205 143.784 206.830  1.00 58.27           C
ATOM    726  O   LEU A2059     154.221 144.458 207.145  1.00 58.27           O
ATOM    727  CB  LEU A2059     157.192 144.830 205.748  1.00 58.27           C
ATOM    728  CG  LEU A2059     158.438 145.711 205.755  1.00 58.27           C
ATOM    729  CD1 LEU A2059     158.862 145.983 204.327  1.00 58.27           C
ATOM    730  CD2 LEU A2059     158.189 147.005 206.506  1.00 58.27           C
ATOM    731  N   THR A2060     155.089 142.582 206.266  1.00 57.20           N
ATOM    732  CA  THR A2060     153.774 142.023 205.963  1.00 57.20           C
ATOM    733  C   THR A2060     153.023 141.628 207.228  1.00 57.20           C
ATOM    734  O   THR A2060     151.805 141.840 207.324  1.00 57.20           O
ATOM    735  CB  THR A2060     153.905 140.815 205.034  1.00 57.20           C
ATOM    736  OG1 THR A2060     154.720 139.814 205.659  1.00 57.20           O
ATOM    737  CG2 THR A2060     154.522 141.221 203.704  1.00 57.20           C
ATOM    738  N   LYS A2061     153.717 141.051 208.209  1.00 65.38           N
ATOM    739  CA  LYS A2061     153.008 140.689 209.429  1.00 65.38           C
ATOM    740  C   LYS A2061     152.618 141.942 210.207  1.00 65.38           C
ATOM    741  O   LYS A2061     151.661 141.926 210.991  1.00 65.38           O
ATOM    742  CB  LYS A2061     153.848 139.736 210.274  1.00 65.38           C
ATOM    743  CG  LYS A2061     153.117 139.240 211.501  1.00 65.38           C
ATOM    744  CD  LYS A2061     151.990 138.312 211.074  1.00 65.38           C
ATOM    745  CE  LYS A2061     151.283 137.692 212.264  1.00 65.38           C
ATOM    746  NZ  LYS A2061     150.134 136.841 211.844  1.00 65.38           N
ATOM    747  N   LEU A2062     153.345 143.045 209.994  1.00 62.14           N
ATOM    748  CA  LEU A2062     152.875 144.344 210.457  1.00 62.14           C
ATOM    749  C   LEU A2062     151.687 144.836 209.636  1.00 62.14           C
ATOM    750  O   LEU A2062     150.799 145.497 210.185  1.00 62.14           O
ATOM    751  CB  LEU A2062     154.016 145.360 210.396  1.00 62.14           C
ATOM    752  CG  LEU A2062     153.729 146.766 210.915  1.00 62.14           C
ATOM    753  CD1 LEU A2062     153.404 146.665 212.387  1.00 62.14           C
ATOM    754  CD2 LEU A2062     154.915 147.685 210.702  1.00 62.14           C
ATOM    755  N   GLU A2063     151.663 144.524 208.335  1.00 61.74           N
ATOM    756  CA  GLU A2063     150.519 144.846 207.485  1.00 61.74           C
ATOM    757  C   GLU A2063     149.246 144.240 208.048  1.00 61.74           C
ATOM    758  O   GLU A2063     148.178 144.863 208.007  1.00 61.74           O
ATOM    759  CB  GLU A2063     150.723 144.298 206.071  1.00 61.74           C
ATOM    760  CG  GLU A2063     151.753 144.950 205.180  1.00 61.74           C
ATOM    761  CD  GLU A2063     151.866 144.198 203.862  1.00 61.74           C
ATOM    762  OE1 GLU A2063     150.946 143.411 203.556  1.00 61.74           O
ATOM    763  OE2 GLU A2063     152.878 144.350 203.150  1.00 61.74           O
ATOM    764  N   SER A2064     149.345 143.016 208.569  1.00 67.26           N
ATOM    765  CA  SER A2064     148.159 142.271 208.978  1.00 67.26           C
ATOM    766  C   SER A2064     147.414 142.922 210.140  1.00 67.26           C
ATOM    767  O   SER A2064     146.276 142.532 210.421  1.00 67.26           O
ATOM    768  CB  SER A2064     148.548 140.840 209.354  1.00 67.26           C
ATOM    769  OG  SER A2064     149.715 140.826 210.157  1.00 67.26           O
ATOM    770  N   TYR A2065     148.019 143.899 210.819  1.00 72.72           N
ATOM    771  CA  TYR A2065     147.426 144.513 212.002  1.00 72.72           C
ATOM    772  C   TYR A2065     146.732 145.837 211.702  1.00 72.72           C
ATOM    773  O   TYR A2065     146.364 146.564 212.635  1.00 72.72           O
ATOM    774  CB  TYR A2065     148.496 144.709 213.075  1.00 72.72           C
ATOM    775  CG  TYR A2065     149.178 143.429 213.483  1.00 72.72           C
ATOM    776  CD1 TYR A2065     148.506 142.214 213.451  1.00 72.72           C
ATOM    777  CD2 TYR A2065     150.505 143.431 213.867  1.00 72.72           C
ATOM    778  CE1 TYR A2065     149.138 141.045 213.815  1.00 72.72           C
ATOM    779  CE2 TYR A2065     151.136 142.276 214.228  1.00 72.72           C
ATOM    780  CZ  TYR A2065     150.457 141.086 214.202  1.00 72.72           C
ATOM    781  OH  TYR A2065     151.110 139.936 214.567  1.00 72.72           O
ATOM    782  N   GLY A2066     146.543 146.173 210.429  1.00 73.79           N
ATOM    783  CA  GLY A2066     145.873 147.402 210.064  1.00 73.79           C
ATOM    784  C   GLY A2066     146.684 148.666 210.236  1.00 73.79           C
ATOM    785  O   GLY A2066     146.097 149.755 210.262  1.00 73.79           O
ATOM    786  N   TYR A2067     148.007 148.567 210.356  1.00 73.34           N
ATOM    787  CA  TYR A2067     148.859 149.748 210.408  1.00 73.34           C
ATOM    788  C   TYR A2067     148.861 150.445 209.054  1.00 73.34           C
ATOM    789  O   TYR A2067     149.578 150.033 208.137  1.00 73.34           O
ATOM    790  CB  TYR A2067     150.280 149.360 210.818  1.00 73.34           C
ATOM    791  CG  TYR A2067     150.454 149.073 212.293  1.00 73.34           C
ATOM    792  CD1 TYR A2067     150.725 150.096 213.191  1.00 73.34           C
ATOM    793  CD2 TYR A2067     150.317 147.787 212.793  1.00 73.34           C
ATOM    794  CE1 TYR A2067     150.890 149.842 214.538  1.00 73.34           C
ATOM    795  CE2 TYR A2067     150.480 147.522 214.142  1.00 73.34           C
ATOM    796  CZ  TYR A2067     150.764 148.555 215.009  1.00 73.34           C
ATOM    797  OH  TYR A2067     150.921 148.311 216.353  1.00 73.34           O
ATOM    798  N   SER A2068     148.067 151.505 208.922  1.00 83.94           N
ATOM    799  CA  SER A2068     147.871 152.173 207.637  1.00 83.94           C
ATOM    800  C   SER A2068     149.144 152.915 207.257  1.00 83.94           C
ATOM    801  O   SER A2068     149.334 154.076 207.622  1.00 83.94           O
ATOM    802  CB  SER A2068     146.684 153.127 207.711  1.00 83.94           C
ATOM    803  OG  SER A2068     146.443 153.738 206.456  1.00 83.94           O
ATOM    804  N   PHE A2069     150.023 152.241 206.511  1.00 69.39           N
ATOM    805  CA  PHE A2069     151.251 152.880 206.056  1.00 69.39           C
ATOM    806  C   PHE A2069     150.978 154.024 205.091  1.00 69.39           C
ATOM    807  O   PHE A2069     151.787 154.954 205.005  1.00 69.39           O
ATOM    808  CB  PHE A2069     152.173 151.846 205.414  1.00 69.39           C
ATOM    809  CG  PHE A2069     153.102 151.185 206.388  1.00 69.39           C
ATOM    810  CD1 PHE A2069     152.652 150.179 207.223  1.00 69.39           C
ATOM    811  CD2 PHE A2069     154.427 151.575 206.472  1.00 69.39           C
ATOM    812  CE1 PHE A2069     153.506 149.575 208.122  1.00 69.39           C
ATOM    813  CE2 PHE A2069     155.286 150.971 207.368  1.00 69.39           C
ATOM    814  CZ  PHE A2069     154.825 149.972 208.192  1.00 69.39           C
ATOM    815  N   GLU A2070     149.862 153.979 204.369  1.00 80.18           N
ATOM    816  CA  GLU A2070     149.433 155.134 203.599  1.00 80.18           C
ATOM    817  C   GLU A2070     149.018 156.263 204.536  1.00 80.18           C
ATOM    818  O   GLU A2070     148.664 156.047 205.699  1.00 80.18           O
ATOM    819  CB  GLU A2070     148.274 154.768 202.670  1.00 80.18           C
ATOM    820  CG  GLU A2070     148.645 153.848 201.514  1.00 80.18           C
ATOM    821  CD  GLU A2070     149.675 154.462 200.580  1.00 80.18           C
ATOM    822  OE1 GLU A2070     149.427 155.575 200.069  1.00 80.18           O
ATOM    823  OE2 GLU A2070     150.728 153.829 200.350  1.00 80.18           O
ATOM    824  N   ALA A2071     149.078 157.485 204.018  1.00102.66           N
ATOM    825  CA  ALA A2071     148.729 158.643 204.820  1.00102.66           C
ATOM    826  C   ALA A2071     147.241 158.622 205.168  1.00102.66           C
ATOM    827  O   ALA A2071     146.414 158.172 204.371  1.00102.66           O
ATOM    828  CB  ALA A2071     149.077 159.929 204.080  1.00102.66           C
ATOM    829  N   PRO A2072     146.880 159.090 206.366  1.00110.70           N
ATOM    830  CA  PRO A2072     145.469 159.031 206.783  1.00110.70           C
ATOM    831  C   PRO A2072     144.520 159.810 205.887  1.00110.70           C
ATOM    832  O   PRO A2072     143.362 159.402 205.731  1.00110.70           O
ATOM    833  CB  PRO A2072     145.505 159.612 208.204  1.00110.70           C
ATOM    834  CG  PRO A2072     146.906 159.388 208.669  1.00110.70           C
ATOM    835  CD  PRO A2072     147.758 159.561 207.450  1.00110.70           C
ATOM    836  N   HIS A2073     144.963 160.915 205.293  1.00108.26           N
ATOM    837  CA  HIS A2073     144.075 161.787 204.535  1.00108.26           C
ATOM    838  C   HIS A2073     143.905 161.363 203.079  1.00108.26           C
ATOM    839  O   HIS A2073     143.126 161.994 202.357  1.00108.26           O
ATOM    840  CB  HIS A2073     144.577 163.232 204.601  1.00108.26           C
ATOM    841  CG  HIS A2073     143.929 164.045 205.678  1.00108.26           C
ATOM    842  ND1 HIS A2073     142.605 164.422 205.629  1.00108.26           N
ATOM    843  CD2 HIS A2073     144.420 164.542 206.837  1.00108.26           C
ATOM    844  CE1 HIS A2073     142.310 165.124 206.709  1.00108.26           C
ATOM    845  NE2 HIS A2073     143.394 165.212 207.458  1.00108.26           N
ATOM    846  N   ALA A2074     144.611 160.321 202.638  1.00119.80           N
ATOM    847  CA  ALA A2074     144.449 159.723 201.307  1.00119.80           C
ATOM    848  C   ALA A2074     144.714 160.787 200.247  1.00119.80           C
ATOM    849  O   ALA A2074     145.845 161.300 200.187  1.00119.80           O
ATOM    850  CB  ALA A2074     143.079 159.045 201.241  1.00119.80           C
ATOM    851  N   GLU A2075     143.741 161.146 199.403  1.00123.99           N
ATOM    852  CA  GLU A2075     144.008 162.084 198.316  1.00123.99           C
ATOM    853  C   GLU A2075     144.284 163.489 198.833  1.00123.99           C
ATOM    854  O   GLU A2075     145.005 164.256 198.183  1.00123.99           O
ATOM    855  CB  GLU A2075     142.838 162.104 197.332  1.00123.99           C
ATOM    856  CG  GLU A2075     141.529 162.598 197.923  1.00123.99           C
ATOM    857  CD  GLU A2075     140.423 162.676 196.893  1.00123.99           C
ATOM    858  OE1 GLU A2075     140.679 162.338 195.719  1.00123.99           O
ATOM    859  OE2 GLU A2075     139.297 163.076 197.257  1.00123.99           O
ATOM    860  N   LYS A2076     143.724 163.849 199.985  1.00111.52           N
ATOM    861  CA  LYS A2076     143.998 165.144 200.592  1.00111.52           C
ATOM    862  C   LYS A2076     145.248 165.132 201.459  1.00111.52           C
ATOM    863  O   LYS A2076     145.378 165.986 202.342  1.00111.52           O
ATOM    864  CB  LYS A2076     142.794 165.604 201.418  1.00111.52           C
ATOM    865  CG  LYS A2076     141.570 165.938 200.581  1.00111.52           C
ATOM    866  CD  LYS A2076     141.928 166.877 199.439  1.00111.52           C
ATOM    867  CE  LYS A2076     140.688 167.429 198.756  1.00111.52           C
ATOM    868  NZ  LYS A2076     141.034 168.251 197.564  1.00111.52           N
ATOM    869  N   SER A2077     146.158 164.188 201.235  1.00 91.80           N
ATOM    870  CA  SER A2077     147.380 164.079 202.020  1.00 91.80           C
ATOM    871  C   SER A2077     148.584 164.412 201.146  1.00 91.80           C
ATOM    872  O   SER A2077     148.806 163.770 200.113  1.00 91.80           O
ATOM    873  CB  SER A2077     147.517 162.674 202.602  1.00 91.80           C
ATOM    874  OG  SER A2077     147.957 161.757 201.615  1.00 91.80           O
ATOM    875  N   ILE A2078     149.358 165.407 201.563  1.00 61.64           N
ATOM    876  CA  ILE A2078     150.590 165.783 200.877  1.00 61.64           C
ATOM    877  C   ILE A2078     151.729 165.240 201.731  1.00 61.64           C
ATOM    878  O   ILE A2078     152.031 165.754 202.808  1.00 61.64           O
ATOM    879  CB  ILE A2078     150.692 167.290 200.668  1.00 61.64           C
ATOM    880  CG1 ILE A2078     149.392 167.840 200.082  1.00 61.64           C
ATOM    881  CG2 ILE A2078     151.853 167.605 199.750  1.00 61.64           C
ATOM    882  CD1 ILE A2078     149.411 169.339 199.867  1.00 61.64           C
ATOM    883  N   VAL A2079     152.372 164.182 201.238  1.00 50.01           N
ATOM    884  CA  VAL A2079     153.424 163.513 201.992  1.00 50.01           C
ATOM    885  C   VAL A2079     154.580 164.472 202.231  1.00 50.01           C
ATOM    886  O   VAL A2079     154.901 165.307 201.379  1.00 50.01           O
ATOM    887  CB  VAL A2079     153.868 162.245 201.243  1.00 50.01           C
ATOM    888  CG1 VAL A2079     155.044 161.590 201.931  1.00 50.01           C
ATOM    889  CG2 VAL A2079     152.706 161.274 201.139  1.00 50.01           C
ATOM    890  N   SER A2080     155.199 164.368 203.406  1.00 45.90           N
ATOM    891  CA  SER A2080     156.339 165.197 203.764  1.00 45.90           C
ATOM    892  C   SER A2080     157.266 164.410 204.677  1.00 45.90           C
ATOM    893  O   SER A2080     156.864 163.411 205.277  1.00 45.90           O
ATOM    894  CB  SER A2080     155.896 166.492 204.447  1.00 45.90           C
ATOM    895  OG  SER A2080     155.100 167.272 203.575  1.00 45.90           O
ATOM    896  N   PHE A2081     158.517 164.852 204.756  1.00 47.28           N
ATOM    897  CA  PHE A2081     159.511 164.240 205.620  1.00 47.28           C
ATOM    898  C   PHE A2081     159.963 165.229 206.688  1.00 47.28           C
ATOM    899  O   PHE A2081     159.392 166.311 206.850  1.00 47.28           O
ATOM    900  CB  PHE A2081     160.694 163.737 204.799  1.00 47.28           C
ATOM    901  CG  PHE A2081     160.323 162.704 203.793  1.00 47.28           C
ATOM    902  CD1 PHE A2081     159.793 161.496 204.194  1.00 47.28           C
ATOM    903  CD2 PHE A2081     160.499 162.941 202.443  1.00 47.28           C
ATOM    904  CE1 PHE A2081     159.447 160.543 203.268  1.00 47.28           C
ATOM    905  CE2 PHE A2081     160.156 161.991 201.513  1.00 47.28           C
ATOM    906  CZ  PHE A2081     159.629 160.792 201.926  1.00 47.28           C
ATOM    907  N   TRP A2082     160.992 164.847 207.441  1.00 59.09           N
ATOM    908  CA  TRP A2082     161.559 165.709 208.473  1.00 59.09           C
ATOM    909  C   TRP A2082     163.074 165.612 208.403  1.00 59.09           C
ATOM    910  O   TRP A2082     163.630 164.515 208.498  1.00 59.09           O
ATOM    911  CB  TRP A2082     161.065 165.310 209.867  1.00 59.09           C
ATOM    912  CG  TRP A2082     162.050 165.629 210.955  1.00 59.09           C
ATOM    913  CD1 TRP A2082     162.220 166.832 211.573  1.00 59.09           C
ATOM    914  CD2 TRP A2082     163.019 164.742 211.533  1.00 59.09           C
ATOM    915  NE1 TRP A2082     163.222 166.748 212.508  1.00 59.09           N
ATOM    916  CE2 TRP A2082     163.731 165.477 212.502  1.00 59.09           C
ATOM    917  CE3 TRP A2082     163.351 163.399 211.329  1.00 59.09           C
ATOM    918  CZ2 TRP A2082     164.753 164.914 213.265  1.00 59.09           C
ATOM    919  CZ3 TRP A2082     164.367 162.842 212.087  1.00 59.09           C
ATOM    920  CH2 TRP A2082     165.055 163.599 213.043  1.00 59.09           C
ATOM    921  N   SER A2083     163.738 166.747 208.206  1.00 58.95           N
ATOM    922  CA  SER A2083     165.183 166.810 208.382  1.00 58.95           C
ATOM    923  C   SER A2083     165.624 168.139 208.980  1.00 58.95           C
ATOM    924  O   SER A2083     166.833 168.393 209.060  1.00 58.95           O
ATOM    925  CB  SER A2083     165.909 166.568 207.054  1.00 58.95           C
ATOM    926  OG  SER A2083     165.550 167.541 206.090  1.00 58.95           O
ATOM    927  N   GLY A2084     164.690 168.990 209.401  1.00 56.65           N
ATOM    928  CA  GLY A2084     165.001 170.341 209.810  1.00 56.65           C
ATOM    929  C   GLY A2084     165.453 170.439 211.255  1.00 56.65           C
ATOM    930  O   GLY A2084     165.789 169.452 211.911  1.00 56.65           O
ATOM    931  N   LYS A2085     165.462 171.678 211.749  1.00 63.75           N
ATOM    932  CA  LYS A2085     165.925 171.999 213.094  1.00 63.75           C
ATOM    933  C   LYS A2085     164.762 172.336 214.023  1.00 63.75           C
ATOM    934  O   LYS A2085     164.613 171.730 215.088  1.00 63.75           O
ATOM    935  CB  LYS A2085     166.917 173.166 213.017  1.00 63.75           C
ATOM    936  CG  LYS A2085     167.922 173.031 211.878  1.00 63.75           C
ATOM    937  CD  LYS A2085     168.825 174.250 211.761  1.00 63.75           C
ATOM    938  CE  LYS A2085     169.760 174.127 210.565  1.00 63.75           C
ATOM    939  NZ  LYS A2085     170.574 175.354 210.351  1.00 63.75           N
ATOM    940  N   ASN A2086     163.929 173.301 213.629  1.00 58.38           N
ATOM    941  CA  ASN A2086     162.741 173.688 214.390  1.00 58.38           C
ATOM    942  C   ASN A2086     161.519 173.410 213.518  1.00 58.38           C
ATOM    943  O   ASN A2086     161.068 174.245 212.735  1.00 58.38           O
ATOM    944  CB  ASN A2086     162.826 175.149 214.814  1.00 58.38           C
ATOM    945  CG  ASN A2086     161.884 175.480 215.950  1.00 58.38           C
ATOM    946  OD1 ASN A2086     161.413 174.591 216.658  1.00 58.38           O
ATOM    947  ND2 ASN A2086     161.600 176.764 216.128  1.00 58.38           N
ATOM    948  N   PHE A2087     160.981 172.201 213.669  1.00 61.33           N
ATOM    949  CA  PHE A2087     159.996 171.701 212.716  1.00 61.33           C
ATOM    950  C   PHE A2087     158.614 172.306 212.936  1.00 61.33           C
ATOM    951  O   PHE A2087     157.775 172.286 212.030  1.00 61.33           O
ATOM    952  CB  PHE A2087     159.930 170.176 212.797  1.00 61.33           C
ATOM    953  CG  PHE A2087     159.641 169.652 214.174  1.00 61.33           C
ATOM    954  CD1 PHE A2087     160.670 169.419 215.071  1.00 61.33           C
ATOM    955  CD2 PHE A2087     158.342 169.384 214.570  1.00 61.33           C
ATOM    956  CE1 PHE A2087     160.409 168.935 216.336  1.00 61.33           C
ATOM    957  CE2 PHE A2087     158.075 168.898 215.835  1.00 61.33           C
ATOM    958  CZ  PHE A2087     159.110 168.674 216.719  1.00 61.33           C
ATOM    959  N   LYS A2088     158.351 172.837 214.132  1.00 65.92           N
ATOM    960  CA  LYS A2088     156.978 173.180 214.498  1.00 65.92           C
ATOM    961  C   LYS A2088     156.426 174.306 213.629  1.00 65.92           C
ATOM    962  O   LYS A2088     155.312 174.207 213.101  1.00 65.92           O
ATOM    963  CB  LYS A2088     156.910 173.556 215.979  1.00 65.92           C
ATOM    964  CG  LYS A2088     155.545 174.055 216.436  1.00 65.92           C
ATOM    965  CD  LYS A2088     154.432 173.099 216.024  1.00 65.92           C
ATOM    966  CE  LYS A2088     154.173 172.050 217.087  1.00 65.92           C
ATOM    967  NZ  LYS A2088     153.138 171.075 216.644  1.00 65.92           N
ATOM    968  N   GLN A2089     157.185 175.393 213.482  1.00 70.74           N
ATOM    969  CA  GLN A2089     156.688 176.540 212.727  1.00 70.74           C
ATOM    970  C   GLN A2089     156.497 176.191 211.258  1.00 70.74           C
ATOM    971  O   GLN A2089     155.497 176.582 210.641  1.00 70.74           O
ATOM    972  CB  GLN A2089     157.648 177.719 212.879  1.00 70.74           C
ATOM    973  CG  GLN A2089     157.719 178.281 214.288  1.00 70.74           C
ATOM    974  CD  GLN A2089     158.644 177.478 215.180  1.00 70.74           C
ATOM    975  OE1 GLN A2089     159.470 176.705 214.697  1.00 70.74           O
ATOM    976  NE2 GLN A2089     158.507 177.653 216.489  1.00 70.74           N
ATOM    977  N   TYR A2090     157.451 175.457 210.683  1.00 70.93           N
ATOM    978  CA  TYR A2090     157.330 175.049 209.290  1.00 70.93           C
ATOM    979  C   TYR A2090     156.130 174.133 209.097  1.00 70.93           C
ATOM    980  O   TYR A2090     155.405 174.249 208.103  1.00 70.93           O
ATOM    981  CB  TYR A2090     158.616 174.361 208.837  1.00 70.93           C
ATOM    982  CG  TYR A2090     159.810 175.286 208.789  1.00 70.93           C
ATOM    983  CD1 TYR A2090     160.011 176.136 207.712  1.00 70.93           C
ATOM    984  CD2 TYR A2090     160.737 175.307 209.821  1.00 70.93           C
ATOM    985  CE1 TYR A2090     161.102 176.984 207.664  1.00 70.93           C
ATOM    986  CE2 TYR A2090     161.830 176.150 209.783  1.00 70.93           C
ATOM    987  CZ  TYR A2090     162.008 176.986 208.702  1.00 70.93           C
ATOM    988  OH  TYR A2090     163.094 177.828 208.656  1.00 70.93           O
ATOM    989  N   ARG A2091     155.901 173.222 210.046  1.00 62.54           N
ATOM    990  CA  ARG A2091     154.733 172.351 209.977  1.00 62.54           C
ATOM    991  C   ARG A2091     153.443 173.154 210.038  1.00 62.54           C
ATOM    992  O   ARG A2091     152.501 172.893 209.279  1.00 62.54           O
ATOM    993  CB  ARG A2091     154.778 171.327 211.112  1.00 62.54           C
ATOM    994  CG  ARG A2091     153.408 170.812 211.528  1.00 62.54           C
ATOM    995  CD  ARG A2091     153.494 169.504 212.298  1.00 62.54           C
ATOM    996  NE  ARG A2091     152.226 168.784 212.272  1.00 62.54           N
ATOM    997  CZ  ARG A2091     152.059 167.542 212.704  1.00 62.54           C
ATOM    998  NH1 ARG A2091     153.060 166.849 213.220  1.00 62.54           N
ATOM    999  NH2 ARG A2091     150.856 166.982 212.618  1.00 62.54           N
ATOM   1000  N   ASP A2092     153.382 174.138 210.936  1.00 69.40           N
ATOM   1001  CA  ASP A2092     152.178 174.953 211.059  1.00 69.40           C
ATOM   1002  C   ASP A2092     151.909 175.718 209.770  1.00 69.40           C
ATOM   1003  O   ASP A2092     150.774 175.756 209.282  1.00 69.40           O
ATOM   1004  CB  ASP A2092     152.318 175.915 212.238  1.00 69.40           C
ATOM   1005  CG  ASP A2092     151.015 176.611 212.584  1.00 69.40           C
ATOM   1006  OD1 ASP A2092     149.998 176.365 211.903  1.00 69.40           O
ATOM   1007  OD2 ASP A2092     151.010 177.410 213.544  1.00 69.40           O
ATOM   1008  N   ILE A2093     152.949 176.326 209.198  1.00 74.77           N
ATOM   1009  CA  ILE A2093     152.766 177.089 207.966  1.00 74.77           C
ATOM   1010  C   ILE A2093     152.363 176.171 206.820  1.00 74.77           C
ATOM   1011  O   ILE A2093     151.492 176.511 206.011  1.00 74.77           O
ATOM   1012  CB  ILE A2093     154.036 177.896 207.638  1.00 74.77           C
ATOM   1013  CG1 ILE A2093     154.034 179.205 208.426  1.00 74.77           C
ATOM   1014  CG2 ILE A2093     154.142 178.167 206.144  1.00 74.77           C
ATOM   1015  CD1 ILE A2093     155.307 179.987 208.303  1.00 74.77           C
ATOM   1016  N   LEU A2094     152.982 174.992 206.732  1.00 68.61           N
ATOM   1017  CA  LEU A2094     152.635 174.062 205.666  1.00 68.61           C
ATOM   1018  C   LEU A2094     151.201 173.568 205.800  1.00 68.61           C
ATOM   1019  O   LEU A2094     150.518 173.369 204.789  1.00 68.61           O
ATOM   1020  CB  LEU A2094     153.609 172.886 205.663  1.00 68.61           C
ATOM   1021  CG  LEU A2094     153.523 171.990 204.432  1.00 68.61           C
ATOM   1022  CD1 LEU A2094     153.402 172.858 203.194  1.00 68.61           C
ATOM   1023  CD2 LEU A2094     154.744 171.092 204.346  1.00 68.61           C
ATOM   1024  N   ASP A2095     150.734 173.357 207.030  1.00 79.63           N
ATOM   1025  CA  ASP A2095     149.344 172.972 207.237  1.00 79.63           C
ATOM   1026  C   ASP A2095     148.409 174.113 206.850  1.00 79.63           C
ATOM   1027  O   ASP A2095     147.394 173.894 206.180  1.00 79.63           O
ATOM   1028  CB  ASP A2095     149.156 172.550 208.702  1.00 79.63           C
ATOM   1029  CG  ASP A2095     147.703 172.214 209.076  1.00 79.63           C
ATOM   1030  OD1 ASP A2095     147.530 171.482 210.072  1.00 79.63           O
ATOM   1031  OD2 ASP A2095     146.737 172.647 208.416  1.00 79.63           O
ATOM   1032  N   ASN A2096     148.753 175.344 207.233  1.00 81.42           N
ATOM   1033  CA  ASN A2096     147.828 176.461 207.069  1.00 81.42           C
ATOM   1034  C   ASN A2096     147.731 176.932 205.621  1.00 81.42           C
ATOM   1035  O   ASN A2096     146.631 177.205 205.129  1.00 81.42           O
ATOM   1036  CB  ASN A2096     148.257 177.620 207.970  1.00 81.42           C
ATOM   1037  CG  ASN A2096     148.215 177.261 209.441  1.00 81.42           C
ATOM   1038  OD1 ASN A2096     147.406 176.439 209.871  1.00 81.42           O
ATOM   1039  ND2 ASN A2096     149.102 177.867 210.222  1.00 81.42           N
ATOM   1040  N   ALA A2097     148.864 177.027 204.923  1.00 91.60           N
ATOM   1041  CA  ALA A2097     148.921 177.732 203.647  1.00 91.60           C
ATOM   1042  C   ALA A2097     148.168 177.030 202.524  1.00 91.60           C
ATOM   1043  O   ALA A2097     147.860 177.672 201.514  1.00 91.60           O
ATOM   1044  CB  ALA A2097     150.378 177.937 203.228  1.00 91.60           C
ATOM   1045  N   GLN A2098     147.869 175.743 202.668  1.00 94.38           N
ATOM   1046  CA  GLN A2098     147.218 175.000 201.596  1.00 94.38           C
ATOM   1047  C   GLN A2098     145.794 175.500 201.381  1.00 94.38           C
ATOM   1048  O   GLN A2098     145.092 175.845 202.336  1.00 94.38           O
ATOM   1049  CB  GLN A2098     147.219 173.511 201.924  1.00 94.38           C
ATOM   1050  CG  GLN A2098     146.564 173.197 203.247  1.00 94.38           C
ATOM   1051  CD  GLN A2098     146.809 171.780 203.697  1.00 94.38           C
ATOM   1052  OE1 GLN A2098     147.378 170.971 202.965  1.00 94.38           O
ATOM   1053  NE2 GLN A2098     146.389 171.470 204.917  1.00 94.38           N
ATOM   1054  N   THR A2099     145.373 175.549 200.115  1.00126.06           N
ATOM   1055  CA  THR A2099     144.042 176.014 199.756  1.00126.06           C
ATOM   1056  C   THR A2099     143.231 175.004 198.958  1.00126.06           C
ATOM   1057  O   THR A2099     142.012 175.173 198.845  1.00126.06           O
ATOM   1058  CB  THR A2099     144.126 177.321 198.951  1.00126.06           C
ATOM   1059  OG1 THR A2099     144.938 177.118 197.788  1.00126.06           O
ATOM   1060  CG2 THR A2099     144.728 178.433 199.797  1.00126.06           C
ATOM   1061  N   ASP A2100     143.859 173.968 198.407  1.00133.95           N
ATOM   1062  CA  ASP A2100     143.161 172.975 197.600  1.00133.95           C
ATOM   1063  C   ASP A2100     142.408 171.947 198.436  1.00133.95           C
ATOM   1064  O   ASP A2100     141.962 170.934 197.887  1.00133.95           O
ATOM   1065  CB  ASP A2100     144.149 172.263 196.673  1.00133.95           C
ATOM   1066  CG  ASP A2100     144.914 173.226 195.787  1.00133.95           C
ATOM   1067  OD1 ASP A2100     144.667 174.447 195.883  1.00133.95           O
ATOM   1068  OD2 ASP A2100     145.761 172.763 194.995  1.00133.95           O
ATOM   1069  N   GLY A2101     142.259 172.178 199.739  1.00114.79           N
ATOM   1070  CA  GLY A2101     141.541 171.264 200.600  1.00114.79           C
ATOM   1071  C   GLY A2101     142.333 170.069 201.079  1.00114.79           C
ATOM   1072  O   GLY A2101     141.770 169.215 201.775  1.00114.79           O
ATOM   1073  N   LYS A2102     143.614 169.976 200.736  1.00100.47           N
ATOM   1074  CA  LYS A2102     144.434 168.860 201.175  1.00100.47           C
ATOM   1075  C   LYS A2102     144.894 169.070 202.616  1.00100.47           C
ATOM   1076  O   LYS A2102     144.473 170.004 203.303  1.00100.47           O
ATOM   1077  CB  LYS A2102     145.631 168.680 200.243  1.00100.47           C
ATOM   1078  CG  LYS A2102     145.257 168.204 198.846  1.00100.47           C
ATOM   1079  CD  LYS A2102     146.469 168.137 197.933  1.00100.47           C
ATOM   1080  CE  LYS A2102     146.061 167.914 196.486  1.00100.47           C
ATOM   1081  NZ  LYS A2102     147.245 167.761 195.598  1.00100.47           N
ATOM   1082  N   LYS A2103     145.765 168.174 203.079  1.00 88.93           N
ATOM   1083  CA  LYS A2103     146.316 168.253 204.424  1.00 88.93           C
ATOM   1084  C   LYS A2103     147.771 167.807 204.401  1.00 88.93           C
ATOM   1085  O   LYS A2103     148.320 167.451 203.356  1.00 88.93           O
ATOM   1086  CB  LYS A2103     145.505 167.417 205.420  1.00 88.93           C
ATOM   1087  CG  LYS A2103     144.261 168.124 205.927  1.00 88.93           C
ATOM   1088  CD  LYS A2103     144.639 169.368 206.714  1.00 88.93           C
ATOM   1089  CE  LYS A2103     143.430 170.010 207.368  1.00 88.93           C
ATOM   1090  NZ  LYS A2103     143.809 171.240 208.117  1.00 88.93           N
ATOM   1091  N   VAL A2104     148.396 167.835 205.576  1.00 66.33           N
ATOM   1092  CA  VAL A2104     149.817 167.547 205.728  1.00 66.33           C
ATOM   1093  C   VAL A2104     149.989 166.379 206.688  1.00 66.33           C
ATOM   1094  O   VAL A2104     149.248 166.248 207.669  1.00 66.33           O
ATOM   1095  CB  VAL A2104     150.597 168.783 206.219  1.00 66.33           C
ATOM   1096  CG1 VAL A2104     150.445 169.931 205.233  1.00 66.33           C
ATOM   1097  CG2 VAL A2104     150.126 169.205 207.600  1.00 66.33           C
ATOM   1098  N   VAL A2105     150.955 165.514 206.383  1.00 63.05           N
ATOM   1099  CA  VAL A2105     151.303 164.373 207.217  1.00 63.05           C
ATOM   1100  C   VAL A2105     152.820 164.335 207.363  1.00 63.05           C
ATOM   1101  O   VAL A2105     153.557 164.929 206.576  1.00 63.05           O
ATOM   1102  CB  VAL A2105     150.764 163.044 206.646  1.00 63.05           C
ATOM   1103  CG1 VAL A2105     149.253 163.102 206.497  1.00 63.05           C
ATOM   1104  CG2 VAL A2105     151.387 162.762 205.303  1.00 63.05           C
ATOM   1105  N   TYR A2106     153.285 163.632 208.395  1.00 54.33           N
ATOM   1106  CA  TYR A2106     154.706 163.613 208.714  1.00 54.33           C
ATOM   1107  C   TYR A2106     155.183 162.204 209.013  1.00 54.33           C
ATOM   1108  O   TYR A2106     154.400 161.254 209.088  1.00 54.33           O
ATOM   1109  CB  TYR A2106     155.045 164.523 209.896  1.00 54.33           C
ATOM   1110  CG  TYR A2106     155.438 165.915 209.487  1.00 54.33           C
ATOM   1111  CD1 TYR A2106     156.757 166.336 209.595  1.00 54.33           C
ATOM   1112  CD2 TYR A2106     154.503 166.804 208.981  1.00 54.33           C
ATOM   1113  CE1 TYR A2106     157.131 167.604 209.221  1.00 54.33           C
ATOM   1114  CE2 TYR A2106     154.868 168.077 208.603  1.00 54.33           C
ATOM   1115  CZ  TYR A2106     156.184 168.473 208.725  1.00 54.33           C
ATOM   1116  OH  TYR A2106     156.554 169.743 208.349  1.00 54.33           O
ATOM   1117  N   ASP A2107     156.504 162.097 209.185  1.00 55.49           N
ATOM   1118  CA  ASP A2107     157.168 160.812 209.359  1.00 55.49           C
ATOM   1119  C   ASP A2107     156.897 160.190 210.722  1.00 55.49           C
ATOM   1120  O   ASP A2107     156.893 158.960 210.838  1.00 55.49           O
ATOM   1121  CB  ASP A2107     158.672 160.993 209.139  1.00 55.49           C
ATOM   1122  CG  ASP A2107     159.452 159.720 209.354  1.00 55.49           C
ATOM   1123  OD1 ASP A2107     159.940 159.509 210.481  1.00 55.49           O
ATOM   1124  OD2 ASP A2107     159.574 158.931 208.394  1.00 55.49           O
ATOM   1125  N   ILE A2108     156.668 161.003 211.754  1.00 55.95           N
ATOM   1126  CA  ILE A2108     156.357 160.465 213.076  1.00 55.95           C
ATOM   1127  C   ILE A2108     154.860 160.305 213.314  1.00 55.95           C
ATOM   1128  O   ILE A2108     154.461 159.834 214.388  1.00 55.95           O
ATOM   1129  CB  ILE A2108     156.962 161.345 214.185  1.00 55.95           C
ATOM   1130  CG1 ILE A2108     156.284 162.717 214.204  1.00 55.95           C
ATOM   1131  CG2 ILE A2108     158.467 161.471 214.008  1.00 55.95           C
ATOM   1132  CD1 ILE A2108     156.377 163.436 215.533  1.00 55.95           C
ATOM   1133  N   ASP A2109     154.019 160.680 212.347  1.00 56.35           N
ATOM   1134  CA  ASP A2109     152.574 160.629 212.517  1.00 56.35           C
ATOM   1135  C   ASP A2109     151.955 159.320 212.055  1.00 56.35           C
ATOM   1136  O   ASP A2109     151.091 158.786 212.758  1.00 56.35           O
ATOM   1137  CB  ASP A2109     151.912 161.789 211.753  1.00 56.35           C
ATOM   1138  CG  ASP A2109     150.419 161.935 212.052  1.00 56.35           C
ATOM   1139  OD1 ASP A2109     149.856 161.134 212.826  1.00 56.35           O
ATOM   1140  OD2 ASP A2109     149.800 162.868 211.498  1.00 56.35           O
ATOM   1141  N   VAL A2110     152.376 158.782 210.910  1.00 61.49           N
ATOM   1142  CA  VAL A2110     151.756 157.573 210.385  1.00 61.49           C
ATOM   1143  C   VAL A2110     151.989 156.428 211.360  1.00 61.49           C
ATOM   1144  O   VAL A2110     153.112 156.214 211.836  1.00 61.49           O
ATOM   1145  CB  VAL A2110     152.297 157.250 208.986  1.00 61.49           C
ATOM   1146  CG1 VAL A2110     151.726 155.939 208.493  1.00 61.49           C
ATOM   1147  CG2 VAL A2110     151.950 158.371 208.023  1.00 61.49           C
ATOM   1148  N   LYS A2111     150.921 155.691 211.661  1.00 62.60           N
ATOM   1149  CA  LYS A2111     150.881 154.761 212.784  1.00 62.60           C
ATOM   1150  C   LYS A2111     151.920 153.651 212.679  1.00 62.60           C
ATOM   1151  O   LYS A2111     152.677 153.417 213.627  1.00 62.60           O
ATOM   1152  CB  LYS A2111     149.479 154.162 212.901  1.00 62.60           C
ATOM   1153  CG  LYS A2111     148.377 155.210 212.876  1.00 62.60           C
ATOM   1154  CD  LYS A2111     147.972 155.633 214.277  1.00 62.60           C
ATOM   1155  CE  LYS A2111     147.081 156.865 214.237  1.00 62.60           C
ATOM   1156  NZ  LYS A2111     145.637 156.509 214.180  1.00 62.60           N
ATOM   1157  N   GLY A2112     151.970 152.964 211.541  1.00 62.64           N
ATOM   1158  CA  GLY A2112     152.916 151.879 211.369  1.00 62.64           C
ATOM   1159  C   GLY A2112     154.353 152.340 211.457  1.00 62.64           C
ATOM   1160  O   GLY A2112     155.175 151.722 212.143  1.00 62.64           O
ATOM   1161  N   ASN A2113     154.659 153.440 210.765  1.00 62.28           N
ATOM   1162  CA  ASN A2113     156.020 153.965 210.749  1.00 62.28           C
ATOM   1163  C   ASN A2113     156.452 154.403 212.143  1.00 62.28           C
ATOM   1164  O   ASN A2113     157.545 154.060 212.607  1.00 62.28           O
ATOM   1165  CB  ASN A2113     156.112 155.127 209.757  1.00 62.28           C
ATOM   1166  CG  ASN A2113     155.696 154.729 208.354  1.00 62.28           C
ATOM   1167  OD1 ASN A2113     154.673 155.183 207.847  1.00 62.28           O
ATOM   1168  ND2 ASN A2113     156.490 153.877 207.720  1.00 62.28           N
ATOM   1169  N   ALA A2114     155.592 155.155 212.832  1.00 60.26           N
ATOM   1170  CA  ALA A2114     155.927 155.612 214.175  1.00 60.26           C
ATOM   1171  C   ALA A2114     156.085 154.439 215.134  1.00 60.26           C
ATOM   1172  O   ALA A2114     157.002 154.425 215.961  1.00 60.26           O
ATOM   1173  CB  ALA A2114     154.860 156.584 214.678  1.00 60.26           C
ATOM   1174  N   PHE A2115     155.200 153.445 215.037  1.00 57.95           N
ATOM   1175  CA  PHE A2115     155.300 152.271 215.897  1.00 57.95           C
ATOM   1176  C   PHE A2115     156.614 151.538 215.665  1.00 57.95           C
ATOM   1177  O   PHE A2115     157.327 151.196 216.620  1.00 57.95           O
ATOM   1178  CB  PHE A2115     154.089 151.367 215.639  1.00 57.95           C
ATOM   1179  CG  PHE A2115     154.261 149.934 216.080  1.00 57.95           C
ATOM   1180  CD1 PHE A2115     154.080 149.570 217.403  1.00 57.95           C
ATOM   1181  CD2 PHE A2115     154.540 148.941 215.155  1.00 57.95           C
ATOM   1182  CE1 PHE A2115     154.214 148.251 217.799  1.00 57.95           C
ATOM   1183  CE2 PHE A2115     154.674 147.623 215.549  1.00 57.95           C
ATOM   1184  CZ  PHE A2115     154.509 147.280 216.870  1.00 57.95           C
ATOM   1185  N   ALA A2116     156.973 151.326 214.398  1.00 51.87           N
ATOM   1186  CA  ALA A2116     158.214 150.629 214.093  1.00 51.87           C
ATOM   1187  C   ALA A2116     159.423 151.407 214.593  1.00 51.87           C
ATOM   1188  O   ALA A2116     160.337 150.824 215.184  1.00 51.87           O
ATOM   1189  CB  ALA A2116     158.318 150.378 212.590  1.00 51.87           C
ATOM   1190  N   ILE A2117     159.448 152.724 214.380  1.00 53.93           N
ATOM   1191  CA  ILE A2117     160.603 153.493 214.824  1.00 53.93           C
ATOM   1192  C   ILE A2117     160.673 153.586 216.341  1.00 53.93           C
ATOM   1193  O   ILE A2117     161.771 153.620 216.901  1.00 53.93           O
ATOM   1194  CB  ILE A2117     160.628 154.890 214.176  1.00 53.93           C
ATOM   1195  CG1 ILE A2117     160.505 154.774 212.658  1.00 53.93           C
ATOM   1196  CG2 ILE A2117     161.913 155.624 214.519  1.00 53.93           C
ATOM   1197  CD1 ILE A2117     159.923 155.995 212.001  1.00 53.93           C
ATOM   1198  N   ASP A2118     159.535 153.641 217.033  1.00 60.56           N
ATOM   1199  CA  ASP A2118     159.567 153.619 218.491  1.00 60.56           C
ATOM   1200  C   ASP A2118     160.142 152.303 218.994  1.00 60.56           C
ATOM   1201  O   ASP A2118     160.978 152.278 219.908  1.00 60.56           O
ATOM   1202  CB  ASP A2118     158.163 153.852 219.048  1.00 60.56           C
ATOM   1203  CG  ASP A2118     157.666 155.264 218.803  1.00 60.56           C
ATOM   1204  OD1 ASP A2118     158.501 156.190 218.732  1.00 60.56           O
ATOM   1205  OD2 ASP A2118     156.437 155.447 218.675  1.00 60.56           O
ATOM   1206  N   LEU A2119     159.720 151.194 218.391  1.00 57.39           N
ATOM   1207  CA  LEU A2119     160.338 149.915 218.705  1.00 57.39           C
ATOM   1208  C   LEU A2119     161.831 149.910 218.402  1.00 57.39           C
ATOM   1209  O   LEU A2119     162.613 149.358 219.186  1.00 57.39           O
ATOM   1210  CB  LEU A2119     159.619 148.814 217.925  1.00 57.39           C
ATOM   1211  CG  LEU A2119     158.411 148.134 218.576  1.00 57.39           C
ATOM   1212  CD1 LEU A2119     157.357 149.126 219.005  1.00 57.39           C
ATOM   1213  CD2 LEU A2119     157.803 147.186 217.566  1.00 57.39           C
ATOM   1214  N   ASN A2120     162.243 150.537 217.303  1.00 58.55           N
ATOM   1215  CA  ASN A2120     163.654 150.563 216.944  1.00 58.55           C
ATOM   1216  C   ASN A2120     164.473 151.386 217.925  1.00 58.55           C
ATOM   1217  O   ASN A2120     165.598 151.011 218.267  1.00 58.55           O
ATOM   1218  CB  ASN A2120     163.826 151.106 215.530  1.00 58.55           C
ATOM   1219  CG  ASN A2120     165.053 150.555 214.855  1.00 58.55           C
ATOM   1220  OD1 ASN A2120     166.170 150.724 215.338  1.00 58.55           O
ATOM   1221  ND2 ASN A2120     164.851 149.858 213.749  1.00 58.55           N
ATOM   1222  N   LYS A2121     163.939 152.517 218.380  1.00 68.67           N
ATOM   1223  CA  LYS A2121     164.667 153.302 219.367  1.00 68.67           C
ATOM   1224  C   LYS A2121     164.692 152.594 220.713  1.00 68.67           C
ATOM   1225  O   LYS A2121     165.652 152.750 221.474  1.00 68.67           O
ATOM   1226  CB  LYS A2121     164.074 154.709 219.487  1.00 68.67           C
ATOM   1227  CG  LYS A2121     162.665 154.777 220.036  1.00 68.67           C
ATOM   1228  CD  LYS A2121     162.648 155.125 221.514  1.00 68.67           C
ATOM   1229  CE  LYS A2121     161.226 155.297 222.016  1.00 68.67           C
ATOM   1230  NZ  LYS A2121     161.189 155.654 223.459  1.00 68.67           N
ATOM   1231  N   HIS A2122     163.669 151.792 221.021  1.00 68.00           N
ATOM   1232  CA  HIS A2122     163.783 150.947 222.204  1.00 68.00           C
ATOM   1233  C   HIS A2122     164.884 149.908 222.038  1.00 68.00           C
ATOM   1234  O   HIS A2122     165.594 149.600 223.001  1.00 68.00           O
ATOM   1235  CB  HIS A2122     162.461 150.255 222.524  1.00 68.00           C
ATOM   1236  CG  HIS A2122     162.521 149.402 223.754  1.00 68.00           C
ATOM   1237  ND1 HIS A2122     162.591 149.933 225.024  1.00 68.00           N
ATOM   1238  CD2 HIS A2122     162.542 148.057 223.909  1.00 68.00           C
ATOM   1239  CE1 HIS A2122     162.643 148.952 225.908  1.00 68.00           C
ATOM   1240  NE2 HIS A2122     162.614 147.804 225.257  1.00 68.00           N
ATOM   1241  N   LEU A2123     165.035 149.348 220.836  1.00 68.55           N
ATOM   1242  CA  LEU A2123     166.146 148.429 220.602  1.00 68.55           C
ATOM   1243  C   LEU A2123     167.479 149.159 220.732  1.00 68.55           C
ATOM   1244  O   LEU A2123     168.461 148.596 221.227  1.00 68.55           O
ATOM   1245  CB  LEU A2123     165.999 147.763 219.229  1.00 68.55           C
ATOM   1246  CG  LEU A2123     166.853 146.556 218.795  1.00 68.55           C
ATOM   1247  CD1 LEU A2123     166.346 146.028 217.466  1.00 68.55           C
ATOM   1248  CD2 LEU A2123     168.343 146.839 218.674  1.00 68.55           C
ATOM   1249  N   MET A2124     167.525 150.416 220.292  1.00 67.53           N
ATOM   1250  CA  MET A2124     168.712 151.241 220.495  1.00 67.53           C
ATOM   1251  C   MET A2124     169.014 151.410 221.977  1.00 67.53           C
ATOM   1252  O   MET A2124     170.175 151.338 222.398  1.00 67.53           O
ATOM   1253  CB  MET A2124     168.516 152.606 219.837  1.00 67.53           C
ATOM   1254  CG  MET A2124     168.629 152.596 218.330  1.00 67.53           C
ATOM   1255  SD  MET A2124     170.334 152.363 217.803  1.00 67.53           S
ATOM   1256  CE  MET A2124     171.044 153.929 218.302  1.00 67.53           C
ATOM   1257  N   ARG A2125     167.978 151.649 222.781  1.00 72.80           N
ATOM   1258  CA  ARG A2125     168.159 151.762 224.224  1.00 72.80           C
ATOM   1259  C   ARG A2125     168.659 150.450 224.813  1.00 72.80           C
ATOM   1260  O   ARG A2125     169.494 150.441 225.725  1.00 72.80           O
ATOM   1261  CB  ARG A2125     166.848 152.186 224.885  1.00 72.80           C
ATOM   1262  CG  ARG A2125     166.504 153.650 224.688  1.00 72.80           C
ATOM   1263  CD  ARG A2125     165.209 154.005 225.395  1.00 72.80           C
ATOM   1264  NE  ARG A2125     164.054 153.375 224.768  1.00 72.80           N
ATOM   1265  CZ  ARG A2125     162.817 153.448 225.239  1.00 72.80           C
ATOM   1266  NH1 ARG A2125     162.539 154.111 226.350  1.00 72.80           N
ATOM   1267  NH2 ARG A2125     161.835 152.841 224.580  1.00 72.80           N
ATOM   1268  N   TRP A2126     168.144 149.327 224.309  1.00 95.43           N
ATOM   1269  CA  TRP A2126     168.630 148.022 224.745  1.00 95.43           C
ATOM   1270  C   TRP A2126     170.108 147.861 224.426  1.00 95.43           C
ATOM   1271  O   TRP A2126     170.880 147.347 225.239  1.00 95.43           O
ATOM   1272  CB  TRP A2126     167.824 146.902 224.084  1.00 95.43           C
ATOM   1273  CG  TRP A2126     168.192 145.532 224.584  1.00 95.43           C
ATOM   1274  CD1 TRP A2126     167.517 144.794 225.510  1.00 95.43           C
ATOM   1275  CD2 TRP A2126     169.322 144.739 224.187  1.00 95.43           C
ATOM   1276  NE1 TRP A2126     168.153 143.595 225.717  1.00 95.43           N
ATOM   1277  CE2 TRP A2126     169.263 143.536 224.917  1.00 95.43           C
ATOM   1278  CE3 TRP A2126     170.373 144.928 223.285  1.00 95.43           C
ATOM   1279  CZ2 TRP A2126     170.216 142.529 224.774  1.00 95.43           C
ATOM   1280  CZ3 TRP A2126     171.320 143.929 223.148  1.00 95.43           C
ATOM   1281  CH2 TRP A2126     171.233 142.745 223.886  1.00 95.43           C
ATOM   1282  N   GLY A2127     170.512 148.272 223.229  1.00 82.55           N
ATOM   1283  CA  GLY A2127     171.903 148.192 222.831  1.00 82.55           C
ATOM   1284  C   GLY A2127     172.787 149.051 223.709  1.00 82.55           C
ATOM   1285  O   GLY A2127     173.899 148.656 224.072  1.00 82.55           O
ATOM   1286  N   GLY A2128     172.292 150.241 224.051  1.00 86.53           N
ATOM   1287  CA  GLY A2128     173.041 151.125 224.927  1.00 86.53           C
ATOM   1288  C   GLY A2128     173.171 150.606 226.346  1.00 86.53           C
ATOM   1289  O   GLY A2128     174.224 150.756 226.971  1.00 86.53           O
ATOM   1290  N   LEU A2129     172.111 149.992 226.875  1.00 86.84           N
ATOM   1291  CA  LEU A2129     172.088 149.571 228.272  1.00 86.84           C
ATOM   1292  C   LEU A2129     172.716 148.202 228.499  1.00 86.84           C
ATOM   1293  O   LEU A2129     173.395 148.003 229.513  1.00 86.84           O
ATOM   1294  CB  LEU A2129     170.644 149.563 228.789  1.00 86.84           C
ATOM   1295  CG  LEU A2129     170.396 149.424 230.295  1.00 86.84           C
ATOM   1296  CD1 LEU A2129     169.168 150.222 230.699  1.00 86.84           C
ATOM   1297  CD2 LEU A2129     170.227 147.965 230.700  1.00 86.84           C
ATOM   1298  N   PHE A2130     172.504 147.257 227.586  1.00 98.40           N
ATOM   1299  CA  PHE A2130     172.980 145.888 227.745  1.00 98.40           C
ATOM   1300  C   PHE A2130     174.399 145.705 227.223  1.00 98.40           C
ATOM   1301  O   PHE A2130     175.172 144.926 227.790  1.00 98.40           O
ATOM   1302  CB  PHE A2130     172.032 144.918 227.031  1.00 98.40           C
ATOM   1303  CG  PHE A2130     170.706 144.744 227.720  1.00 98.40           C
ATOM   1304  CD1 PHE A2130     169.805 145.793 227.807  1.00 98.40           C
ATOM   1305  CD2 PHE A2130     170.358 143.525 228.277  1.00 98.40           C
ATOM   1306  CE1 PHE A2130     168.588 145.632 228.443  1.00 98.40           C
ATOM   1307  CE2 PHE A2130     169.140 143.357 228.911  1.00 98.40           C
ATOM   1308  CZ  PHE A2130     168.254 144.411 228.992  1.00 98.40           C
ATOM   1309  N   LEU A2131     174.756 146.407 226.152  1.00115.27           N
ATOM   1310  CA  LEU A2131     176.094 146.342 225.582  1.00115.27           C
ATOM   1311  C   LEU A2131     176.853 147.612 225.939  1.00115.27           C
ATOM   1312  O   LEU A2131     176.403 148.720 225.628  1.00115.27           O
ATOM   1313  CB  LEU A2131     176.030 146.165 224.064  1.00115.27           C
ATOM   1314  CG  LEU A2131     175.033 145.117 223.563  1.00115.27           C
ATOM   1315  CD1 LEU A2131     174.947 145.149 222.049  1.00115.27           C
ATOM   1316  CD2 LEU A2131     175.409 143.728 224.053  1.00115.27           C
ATOM   1317  N   ASP A2132     178.000 147.448 226.590  1.00136.14           N
ATOM   1318  CA  ASP A2132     178.775 148.587 227.070  1.00136.14           C
ATOM   1319  C   ASP A2132     179.769 149.037 226.007  1.00136.14           C
ATOM   1320  O   ASP A2132     180.579 148.226 225.543  1.00136.14           O
ATOM   1321  CB  ASP A2132     179.518 148.235 228.350  1.00136.14           C
ATOM   1322  CG  ASP A2132     178.589 148.066 229.534  1.00136.14           C
ATOM   1323  OD1 ASP A2132     177.526 148.722 229.555  1.00136.14           O
ATOM   1324  OD2 ASP A2132     178.921 147.279 230.445  1.00136.14           O
ATOM   1325  N   PRO A2133     179.741 150.309 225.601  1.00148.34           N
ATOM   1326  CA  PRO A2133     180.742 150.793 224.637  1.00148.34           C
ATOM   1327  C   PRO A2133     182.168 150.710 225.150  1.00148.34           C
ATOM   1328  O   PRO A2133     183.104 150.759 224.342  1.00148.34           O
ATOM   1329  CB  PRO A2133     180.318 152.249 224.393  1.00148.34           C
ATOM   1330  CG  PRO A2133     178.867 152.288 224.763  1.00148.34           C
ATOM   1331  CD  PRO A2133     178.727 151.331 225.907  1.00148.34           C
ATOM   1332  N   ASP A2134     182.367 150.605 226.466  1.00166.01           N
ATOM   1333  CA  ASP A2134     183.717 150.451 227.000  1.00166.01           C
ATOM   1334  C   ASP A2134     184.355 149.153 226.520  1.00166.01           C
ATOM   1335  O   ASP A2134     185.532 149.134 226.139  1.00166.01           O
ATOM   1336  CB  ASP A2134     183.685 150.504 228.526  1.00166.01           C
ATOM   1337  CG  ASP A2134     182.971 151.734 229.050  1.00166.01           C
ATOM   1338  OD1 ASP A2134     182.882 152.733 228.306  1.00166.01           O
ATOM   1339  OD2 ASP A2134     182.496 151.701 230.205  1.00166.01           O
ATOM   1340  N   ASN A2135     183.598 148.059 226.531  1.00144.41           N
ATOM   1341  CA  ASN A2135     184.097 146.797 226.003  1.00144.41           C
ATOM   1342  C   ASN A2135     184.170 146.871 224.483  1.00144.41           C
ATOM   1343  O   ASN A2135     183.204 147.271 223.827  1.00144.41           O
ATOM   1344  CB  ASN A2135     183.193 145.645 226.441  1.00144.41           C
ATOM   1345  CG  ASN A2135     183.795 144.283 226.150  1.00144.41           C
ATOM   1346  OD1 ASN A2135     184.874 144.176 225.567  1.00144.41           O
ATOM   1347  ND2 ASN A2135     183.095 143.230 226.557  1.00144.41           N
ATOM   1348  N   ALA A2136     185.318 146.479 223.925  1.00142.90           N
ATOM   1349  CA  ALA A2136     185.522 146.603 222.484  1.00142.90           C
ATOM   1350  C   ALA A2136     184.537 145.743 221.702  1.00142.90           C
ATOM   1351  O   ALA A2136     183.948 146.202 220.715  1.00142.90           O
ATOM   1352  CB  ALA A2136     186.960 146.233 222.124  1.00142.90           C
ATOM   1353  N   GLU A2137     184.343 144.492 222.127  1.00134.26           N
ATOM   1354  CA  GLU A2137     183.389 143.622 221.447  1.00134.26           C
ATOM   1355  C   GLU A2137     181.971 144.165 221.565  1.00134.26           C
ATOM   1356  O   GLU A2137     181.232 144.214 220.573  1.00134.26           O
ATOM   1357  CB  GLU A2137     183.472 142.206 222.018  1.00134.26           C
ATOM   1358  CG  GLU A2137     184.844 141.563 221.894  1.00134.26           C
ATOM   1359  CD  GLU A2137     184.849 140.111 222.332  1.00134.26           C
ATOM   1360  OE1 GLU A2137     184.312 139.262 221.589  1.00134.26           O
ATOM   1361  OE2 GLU A2137     185.390 139.819 223.419  1.00134.26           O
ATOM   1362  N   GLN A2138     181.579 144.592 222.766  1.00126.44           N
ATOM   1363  CA  GLN A2138     180.253 145.172 222.943  1.00126.44           C
ATOM   1364  C   GLN A2138     180.129 146.493 222.195  1.00126.44           C
ATOM   1365  O   GLN A2138     179.063 146.807 221.655  1.00126.44           O
ATOM   1366  CB  GLN A2138     179.955 145.356 224.430  1.00126.44           C
ATOM   1367  CG  GLN A2138     179.821 144.051 225.200  1.00126.44           C
ATOM   1368  CD  GLN A2138     179.333 144.257 226.620  1.00126.44           C
ATOM   1369  OE1 GLN A2138     178.138 144.158 226.899  1.00126.44           O
ATOM   1370  NE2 GLN A2138     180.258 144.545 227.529  1.00126.44           N
ATOM   1371  N   ASN A2139     181.212 147.275 222.141  1.00129.63           N
ATOM   1372  CA  ASN A2139     181.180 148.528 221.392  1.00129.63           C
ATOM   1373  C   ASN A2139     180.943 148.283 219.908  1.00129.63           C
ATOM   1374  O   ASN A2139     180.138 148.978 219.278  1.00129.63           O
ATOM   1375  CB  ASN A2139     182.481 149.303 221.597  1.00129.63           C
ATOM   1376  CG  ASN A2139     182.465 150.657 220.918  1.00129.63           C
ATOM   1377  OD1 ASN A2139     181.841 151.600 221.403  1.00129.63           O
ATOM   1378  ND2 ASN A2139     183.152 150.759 219.786  1.00129.63           N
ATOM   1379  N   GLN A2140     181.632 147.298 219.328  1.00125.36           N
ATOM   1380  CA  GLN A2140     181.445 147.037 217.904  1.00125.36           C
ATOM   1381  C   GLN A2140     180.099 146.376 217.623  1.00125.36           C
ATOM   1382  O   GLN A2140     179.496 146.631 216.573  1.00125.36           O
ATOM   1383  CB  GLN A2140     182.614 146.210 217.360  1.00125.36           C
ATOM   1384  CG  GLN A2140     182.799 144.825 217.957  1.00125.36           C
ATOM   1385  CD  GLN A2140     181.939 143.778 217.287  1.00125.36           C
ATOM   1386  OE1 GLN A2140     181.617 143.891 216.107  1.00125.36           O
ATOM   1387  NE2 GLN A2140     181.580 142.740 218.032  1.00125.36           N
ATOM   1388  N   LEU A2141     179.593 145.556 218.551  1.00109.11           N
ATOM   1389  CA  LEU A2141     178.229 145.054 218.409  1.00109.11           C
ATOM   1390  C   LEU A2141     177.221 146.195 218.423  1.00109.11           C
ATOM   1391  O   LEU A2141     176.277 146.213 217.624  1.00109.11           O
ATOM   1392  CB  LEU A2141     177.909 144.049 219.515  1.00109.11           C
ATOM   1393  CG  LEU A2141     178.653 142.714 219.494  1.00109.11           C
ATOM   1394  CD1 LEU A2141     178.276 141.869 220.701  1.00109.11           C
ATOM   1395  CD2 LEU A2141     178.376 141.967 218.201  1.00109.11           C
ATOM   1396  N   LYS A2142     177.408 147.161 219.325  1.00 91.15           N
ATOM   1397  CA  LYS A2142     176.516 148.313 219.370  1.00 91.15           C
ATOM   1398  C   LYS A2142     176.626 149.140 218.097  1.00 91.15           C
ATOM   1399  O   LYS A2142     175.620 149.650 217.600  1.00 91.15           O
ATOM   1400  CB  LYS A2142     176.821 149.169 220.600  1.00 91.15           C
ATOM   1401  CG  LYS A2142     176.143 150.532 220.598  1.00 91.15           C
ATOM   1402  CD  LYS A2142     174.629 150.389 220.685  1.00 91.15           C
ATOM   1403  CE  LYS A2142     173.959 151.708 221.038  1.00 91.15           C
ATOM   1404  NZ  LYS A2142     172.479 151.564 221.149  1.00 91.15           N
ATOM   1405  N   SER A2143     177.838 149.291 217.560  1.00 86.23           N
ATOM   1406  CA  SER A2143     178.004 150.029 216.311  1.00 86.23           C
ATOM   1407  C   SER A2143     177.283 149.337 215.160  1.00 86.23           C
ATOM   1408  O   SER A2143     176.634 149.994 214.338  1.00 86.23           O
ATOM   1409  CB  SER A2143     179.489 150.193 215.988  1.00 86.23           C
ATOM   1410  OG  SER A2143     180.075 148.950 215.644  1.00 86.23           O
ATOM   1411  N   SER A2144     177.392 148.009 215.082  1.00 85.34           N
ATOM   1412  CA  SER A2144     176.663 147.272 214.055  1.00 85.34           C
ATOM   1413  C   SER A2144     175.158 147.417 214.242  1.00 85.34           C
ATOM   1414  O   SER A2144     174.411 147.560 213.267  1.00 85.34           O
ATOM   1415  CB  SER A2144     177.070 145.800 214.075  1.00 85.34           C
ATOM   1416  OG  SER A2144     178.380 145.629 213.566  1.00 85.34           O
ATOM   1417  N   ILE A2145     174.696 147.379 215.492  1.00 70.91           N
ATOM   1418  CA  ILE A2145     173.273 147.556 215.765  1.00 70.91           C
ATOM   1419  C   ILE A2145     172.823 148.954 215.361  1.00 70.91           C
ATOM   1420  O   ILE A2145     171.715 149.141 214.853  1.00 70.91           O
ATOM   1421  CB  ILE A2145     172.978 147.261 217.246  1.00 70.91           C
ATOM   1422  CG1 ILE A2145     173.021 145.754 217.499  1.00 70.91           C
ATOM   1423  CG2 ILE A2145     171.635 147.834 217.658  1.00 70.91           C
ATOM   1424  CD1 ILE A2145     173.103 145.386 218.955  1.00 70.91           C
ATOM   1425  N   ASP A2146     173.675 149.955 215.578  1.00 69.83           N
ATOM   1426  CA  ASP A2146     173.349 151.314 215.159  1.00 69.83           C
ATOM   1427  C   ASP A2146     173.289 151.422 213.643  1.00 69.83           C
ATOM   1428  O   ASP A2146     172.437 152.131 213.096  1.00 69.83           O
ATOM   1429  CB  ASP A2146     174.373 152.299 215.721  1.00 69.83           C
ATOM   1430  CG  ASP A2146     174.455 152.255 217.230  1.00 69.83           C
ATOM   1431  OD1 ASP A2146     173.465 151.840 217.866  1.00 69.83           O
ATOM   1432  OD2 ASP A2146     175.511 152.627 217.781  1.00 69.83           O
ATOM   1433  N   ALA A2147     174.202 150.742 212.948  1.00 64.26           N
ATOM   1434  CA  ALA A2147     174.142 150.711 211.492  1.00 64.26           C
ATOM   1435  C   ALA A2147     172.844 150.072 211.020  1.00 64.26           C
ATOM   1436  O   ALA A2147     172.196 150.568 210.091  1.00 64.26           O
ATOM   1437  CB  ALA A2147     175.350 149.964 210.929  1.00 64.26           C
ATOM   1438  N   ALA A2148     172.440 148.975 211.663  1.00 60.70           N
ATOM   1439  CA  ALA A2148     171.165 148.349 211.334  1.00 60.70           C
ATOM   1440  C   ALA A2148     169.993 149.266 211.652  1.00 60.70           C
ATOM   1441  O   ALA A2148     168.993 149.268 210.929  1.00 60.70           O
ATOM   1442  CB  ALA A2148     171.021 147.027 212.083  1.00 60.70           C
ATOM   1443  N   THR A2149     170.094 150.033 212.736  1.00 58.54           N
ATOM   1444  CA  THR A2149     169.055 150.995 213.082  1.00 58.54           C
ATOM   1445  C   THR A2149     168.917 152.063 212.007  1.00 58.54           C
ATOM   1446  O   THR A2149     167.801 152.412 211.601  1.00 58.54           O
ATOM   1447  CB  THR A2149     169.382 151.635 214.430  1.00 58.54           C
ATOM   1448  OG1 THR A2149     169.294 150.648 215.465  1.00 58.54           O
ATOM   1449  CG2 THR A2149     168.433 152.787 214.730  1.00 58.54           C
ATOM   1450  N   PHE A2150     170.046 152.596 211.539  1.00 59.13           N
ATOM   1451  CA  PHE A2150     170.011 153.561 210.447  1.00 59.13           C
ATOM   1452  C   PHE A2150     169.435 152.927 209.189  1.00 59.13           C
ATOM   1453  O   PHE A2150     168.676 153.568 208.452  1.00 59.13           O
ATOM   1454  CB  PHE A2150     171.413 154.109 210.179  1.00 59.13           C
ATOM   1455  CG  PHE A2150     171.813 155.232 211.093  1.00 59.13           C
ATOM   1456  CD1 PHE A2150     171.037 156.375 211.189  1.00 59.13           C
ATOM   1457  CD2 PHE A2150     172.972 155.151 211.846  1.00 59.13           C
ATOM   1458  CE1 PHE A2150     171.403 157.411 212.026  1.00 59.13           C
ATOM   1459  CE2 PHE A2150     173.344 156.185 212.684  1.00 59.13           C
ATOM   1460  CZ  PHE A2150     172.558 157.317 212.773  1.00 59.13           C
ATOM   1461  N   SER A2151     169.785 151.666 208.933  1.00 52.90           N
ATOM   1462  CA  SER A2151     169.219 150.953 207.797  1.00 52.90           C
ATOM   1463  C   SER A2151     167.707 150.859 207.915  1.00 52.90           C
ATOM   1464  O   SER A2151     166.986 151.064 206.935  1.00 52.90           O
ATOM   1465  CB  SER A2151     169.830 149.558 207.704  1.00 52.90           C
ATOM   1466  OG  SER A2151     169.298 148.715 208.710  1.00 52.90           O
ATOM   1467  N   ASN A2152     167.216 150.543 209.110  1.00 47.69           N
ATOM   1468  CA  ASN A2152     165.779 150.474 209.339  1.00 47.69           C
ATOM   1469  C   ASN A2152     165.128 151.820 209.083  1.00 47.69           C
ATOM   1470  O   ASN A2152     164.097 151.914 208.407  1.00 47.69           O
ATOM   1471  CB  ASN A2152     165.511 150.034 210.772  1.00 47.69           C
ATOM   1472  CG  ASN A2152     165.814 148.578 211.001  1.00 47.69           C
ATOM   1473  OD1 ASN A2152     166.514 148.225 211.947  1.00 47.69           O
ATOM   1474  ND2 ASN A2152     165.284 147.719 210.145  1.00 47.69           N
ATOM   1475  N   THR A2153     165.717 152.879 209.632  1.00 50.13           N
ATOM   1476  CA  THR A2153     165.141 154.202 209.457  1.00 50.13           C
ATOM   1477  C   THR A2153     165.061 154.555 207.982  1.00 50.13           C
ATOM   1478  O   THR A2153     164.016 155.001 207.497  1.00 50.13           O
ATOM   1479  CB  THR A2153     165.965 155.240 210.214  1.00 50.13           C
ATOM   1480  OG1 THR A2153     166.278 154.741 211.520  1.00 50.13           O
ATOM   1481  CG2 THR A2153     165.179 156.529 210.354  1.00 50.13           C
ATOM   1482  N   GLY A2154     166.141 154.309 207.242  1.00 84.05           N
ATOM   1483  CA  GLY A2154     166.126 154.591 205.819  1.00 84.05           C
ATOM   1484  C   GLY A2154     165.134 153.730 205.063  1.00 84.05           C
ATOM   1485  O   GLY A2154     164.465 154.200 204.142  1.00 84.05           O
ATOM   1486  N   PHE A2155     165.025 152.458 205.439  1.00 45.94           N
ATOM   1487  CA  PHE A2155     164.168 151.548 204.696  1.00 45.94           C
ATOM   1488  C   PHE A2155     162.709 151.939 204.879  1.00 45.94           C
ATOM   1489  O   PHE A2155     161.949 152.035 203.908  1.00 45.94           O
ATOM   1490  CB  PHE A2155     164.430 150.111 205.157  1.00 45.94           C
ATOM   1491  CG  PHE A2155     163.672 149.058 204.386  1.00 45.94           C
ATOM   1492  CD1 PHE A2155     162.299 148.918 204.499  1.00 45.94           C
ATOM   1493  CD2 PHE A2155     164.357 148.183 203.561  1.00 45.94           C
ATOM   1494  CE1 PHE A2155     161.628 147.947 203.787  1.00 45.94           C
ATOM   1495  CE2 PHE A2155     163.689 147.207 202.852  1.00 45.94           C
ATOM   1496  CZ  PHE A2155     162.323 147.090 202.965  1.00 45.94           C
ATOM   1497  N   TRP A2156     162.302 152.182 206.125  1.00 46.17           N
ATOM   1498  CA  TRP A2156     160.944 152.655 206.364  1.00 46.17           C
ATOM   1499  C   TRP A2156     160.721 154.039 205.769  1.00 46.17           C
ATOM   1500  O   TRP A2156     159.607 154.349 205.330  1.00 46.17           O
ATOM   1501  CB  TRP A2156     160.623 152.645 207.860  1.00 46.17           C
ATOM   1502  CG  TRP A2156     160.062 151.331 208.341  1.00 46.17           C
ATOM   1503  CD1 TRP A2156     158.770 150.906 208.222  1.00 46.17           C
ATOM   1504  CD2 TRP A2156     160.765 150.282 209.018  1.00 46.17           C
ATOM   1505  NE1 TRP A2156     158.627 149.659 208.775  1.00 46.17           N
ATOM   1506  CE2 TRP A2156     159.838 149.254 209.271  1.00 46.17           C
ATOM   1507  CE3 TRP A2156     162.086 150.111 209.434  1.00 46.17           C
ATOM   1508  CZ2 TRP A2156     160.192 148.076 209.917  1.00 46.17           C
ATOM   1509  CZ3 TRP A2156     162.432 148.943 210.073  1.00 46.17           C
ATOM   1510  CH2 TRP A2156     161.493 147.941 210.309  1.00 46.17           C
ATOM   1511  N   SER A2157     161.759 154.875 205.724  1.00 49.67           N
ATOM   1512  CA  SER A2157     161.618 156.165 205.067  1.00 49.67           C
ATOM   1513  C   SER A2157     161.306 155.986 203.589  1.00 49.67           C
ATOM   1514  O   SER A2157     160.421 156.656 203.049  1.00 49.67           O
ATOM   1515  CB  SER A2157     162.891 156.983 205.262  1.00 49.67           C
ATOM   1516  OG  SER A2157     163.004 157.434 206.600  1.00 49.67           O
ATOM   1517  N   SER A2158     162.008 155.069 202.924  1.00 51.72           N
ATOM   1518  CA  SER A2158     161.712 154.782 201.524  1.00 51.72           C
ATOM   1519  C   SER A2158     160.309 154.222 201.364  1.00 51.72           C
ATOM   1520  O   SER A2158     159.601 154.560 200.408  1.00 51.72           O
ATOM   1521  CB  SER A2158     162.726 153.795 200.953  1.00 51.72           C
ATOM   1522  OG  SER A2158     164.013 154.363 200.857  1.00 51.72           O
ATOM   1523  N   VAL A2159     159.904 153.336 202.274  1.00 50.86           N
ATOM   1524  CA  VAL A2159     158.587 152.715 202.173  1.00 50.86           C
ATOM   1525  C   VAL A2159     157.497 153.775 202.266  1.00 50.86           C
ATOM   1526  O   VAL A2159     156.532 153.771 201.493  1.00 50.86           O
ATOM   1527  CB  VAL A2159     158.424 151.628 203.250  1.00 50.86           C
ATOM   1528  CG1 VAL A2159     156.974 151.214 203.373  1.00 50.86           C
ATOM   1529  CG2 VAL A2159     159.287 150.430 202.913  1.00 50.86           C
ATOM   1530  N   TYR A2160     157.642 154.708 203.209  1.00 54.72           N
ATOM   1531  CA  TYR A2160     156.691 155.811 203.310  1.00 54.72           C
ATOM   1532  C   TYR A2160     156.788 156.749 202.114  1.00 54.72           C
ATOM   1533  O   TYR A2160     155.771 157.298 201.676  1.00 54.72           O
ATOM   1534  CB  TYR A2160     156.915 156.574 204.616  1.00 54.72           C
ATOM   1535  CG  TYR A2160     156.157 157.879 204.729  1.00 54.72           C
ATOM   1536  CD1 TYR A2160     154.772 157.921 204.619  1.00 54.72           C
ATOM   1537  CD2 TYR A2160     156.830 159.068 204.965  1.00 54.72           C
ATOM   1538  CE1 TYR A2160     154.086 159.117 204.728  1.00 54.72           C
ATOM   1539  CE2 TYR A2160     156.155 160.260 205.076  1.00 54.72           C
ATOM   1540  CZ  TYR A2160     154.786 160.280 204.961  1.00 54.72           C
ATOM   1541  OH  TYR A2160     154.128 161.477 205.072  1.00 54.72           O
ATOM   1542  N   ALA A2161     157.992 156.942 201.574  1.00 56.59           N
ATOM   1543  CA  ALA A2161     158.160 157.811 200.416  1.00 56.59           C
ATOM   1544  C   ALA A2161     157.408 157.266 199.214  1.00 56.59           C
ATOM   1545  O   ALA A2161     156.743 158.013 198.488  1.00 56.59           O
ATOM   1546  CB  ALA A2161     159.645 157.962 200.093  1.00 56.59           C
ATOM   1547  N   THR A2162     157.492 155.956 198.999  1.00 58.36           N
ATOM   1548  CA  THR A2162     156.921 155.340 197.808  1.00 58.36           C
ATOM   1549  C   THR A2162     155.407 155.476 197.736  1.00 58.36           C
ATOM   1550  O   THR A2162     154.837 155.269 196.659  1.00 58.36           O
ATOM   1551  CB  THR A2162     157.315 153.865 197.748  1.00 58.36           C
ATOM   1552  OG1 THR A2162     157.051 153.250 199.014  1.00 58.36           O
ATOM   1553  CG2 THR A2162     158.793 153.720 197.412  1.00 58.36           C
ATOM   1554  N   GLY A2163     154.748 155.811 198.839  1.00 52.92           N
ATOM   1555  CA  GLY A2163     153.331 156.090 198.826  1.00 52.92           C
ATOM   1556  C   GLY A2163     152.969 157.525 198.539  1.00 52.92           C
ATOM   1557  O   GLY A2163     151.782 157.866 198.537  1.00 52.92           O
ATOM   1558  N   ALA A2164     153.956 158.384 198.299  1.00 51.14           N
ATOM   1559  CA  ALA A2164     153.678 159.786 198.031  1.00 51.14           C
ATOM   1560  C   ALA A2164     152.958 159.950 196.699  1.00 51.14           C
ATOM   1561  O   ALA A2164     153.132 159.161 195.767  1.00 51.14           O
ATOM   1562  CB  ALA A2164     154.970 160.599 198.030  1.00 51.14           C
ATOM   1563  N   GLN A2165     152.132 160.989 196.622  1.00 63.94           N
ATOM   1564  CA  GLN A2165     151.379 161.301 195.419  1.00 63.94           C
ATOM   1565  C   GLN A2165     151.419 162.803 195.193  1.00 63.94           C
ATOM   1566  O   GLN A2165     151.348 163.581 196.148  1.00 63.94           O
ATOM   1567  CB  GLN A2165     149.926 160.820 195.526  1.00 63.94           C
ATOM   1568  CG  GLN A2165     149.764 159.307 195.483  1.00 63.94           C
ATOM   1569  CD  GLN A2165     149.611 158.771 194.075  1.00 63.94           C
ATOM   1570  OE1 GLN A2165     150.342 157.874 193.658  1.00 63.94           O
ATOM   1571  NE2 GLN A2165     148.652 159.316 193.335  1.00 63.94           N
ATOM   1572  N   ASN A2166     151.535 163.200 193.930  1.00 65.32           N
ATOM   1573  CA  ASN A2166     151.580 164.613 193.531  1.00 65.32           C
ATOM   1574  C   ASN A2166     152.792 165.273 194.200  1.00 65.32           C
ATOM   1575  O   ASN A2166     153.801 164.611 194.478  1.00 65.32           O
ATOM   1576  CB  ASN A2166     150.246 165.277 193.832  1.00 65.32           C
ATOM   1577  CG  ASN A2166     149.066 164.476 193.319  1.00 65.32           C
ATOM   1578  OD1 ASN A2166     148.698 164.570 192.148  1.00 65.32           O
ATOM   1579  ND2 ASN A2166     148.466 163.679 194.196  1.00 65.32           N
ATOM   1580  N   ASP A2167     152.704 166.575 194.456  1.00 63.15           N
ATOM   1581  CA  ASP A2167     153.828 167.325 194.996  1.00 63.15           C
ATOM   1582  C   ASP A2167     154.146 166.887 196.421  1.00 63.15           C
ATOM   1583  O   ASP A2167     153.280 166.408 197.156  1.00 63.15           O
ATOM   1584  CB  ASP A2167     153.524 168.823 194.971  1.00 63.15           C
ATOM   1585  CG  ASP A2167     153.399 169.370 193.561  1.00 63.15           C
ATOM   1586  OD1 ASP A2167     153.729 168.637 192.605  1.00 63.15           O
ATOM   1587  OD2 ASP A2167     152.968 170.533 193.408  1.00 63.15           O
ATOM   1588  N   VAL A2168     155.414 167.041 196.805  1.00 54.71           N
ATOM   1589  CA  VAL A2168     155.853 166.789 198.170  1.00 54.71           C
ATOM   1590  C   VAL A2168     156.715 167.955 198.639  1.00 54.71           C
ATOM   1591  O   VAL A2168     157.332 168.670 197.843  1.00 54.71           O
ATOM   1592  CB  VAL A2168     156.628 165.460 198.313  1.00 54.71           C
ATOM   1593  CG1 VAL A2168     155.754 164.286 197.907  1.00 54.71           C
ATOM   1594  CG2 VAL A2168     157.904 165.494 197.501  1.00 54.71           C
ATOM   1595  N   TYR A2169     156.751 168.132 199.958  1.00 56.43           N
ATOM   1596  CA  TYR A2169     157.467 169.223 200.600  1.00 56.43           C
ATOM   1597  C   TYR A2169     158.453 168.668 201.617  1.00 56.43           C
ATOM   1598  O   TYR A2169     158.174 167.677 202.296  1.00 56.43           O
ATOM   1599  CB  TYR A2169     156.499 170.180 201.300  1.00 56.43           C
ATOM   1600  CG  TYR A2169     155.308 170.562 200.456  1.00 56.43           C
ATOM   1601  CD1 TYR A2169     155.469 171.021 199.158  1.00 56.43           C
ATOM   1602  CD2 TYR A2169     154.019 170.443 200.950  1.00 56.43           C
ATOM   1603  CE1 TYR A2169     154.381 171.365 198.385  1.00 56.43           C
ATOM   1604  CE2 TYR A2169     152.927 170.793 200.187  1.00 56.43           C
ATOM   1605  CZ  TYR A2169     153.112 171.248 198.903  1.00 56.43           C
ATOM   1606  OH  TYR A2169     152.022 171.589 198.137  1.00 56.43           O
ATOM   1607  N   VAL A2170     159.608 169.319 201.726  1.00 84.05           N
ATOM   1608  CA  VAL A2170     160.646 168.911 202.663  1.00 84.05           C
ATOM   1609  C   VAL A2170     160.971 170.091 203.562  1.00 84.05           C
ATOM   1610  O   VAL A2170     160.995 171.237 203.102  1.00 84.05           O
ATOM   1611  CB  VAL A2170     161.910 168.417 201.935  1.00 84.05           C
ATOM   1612  CG1 VAL A2170     163.022 168.105 202.925  1.00 84.05           C
ATOM   1613  CG2 VAL A2170     161.586 167.195 201.094  1.00 84.05           C
ATOM   1614  N   ILE A2171     161.195 169.819 204.841  1.00 61.94           N
ATOM   1615  CA  ILE A2171     161.640 170.828 205.794  1.00 61.94           C
ATOM   1616  C   ILE A2171     163.128 170.589 206.018  1.00 61.94           C
ATOM   1617  O   ILE A2171     163.524 169.734 206.813  1.00 61.94           O
ATOM   1618  CB  ILE A2171     160.846 170.769 207.100  1.00 61.94           C
ATOM   1619  CG1 ILE A2171     159.350 170.920 206.816  1.00 61.94           C
ATOM   1620  CG2 ILE A2171     161.322 171.846 208.058  1.00 61.94           C
ATOM   1621  CD1 ILE A2171     159.014 172.028 205.844  1.00 61.94           C
ATOM   1622  N   ALA A2172     163.955 171.358 205.319  1.00 59.40           N
ATOM   1623  CA  ALA A2172     165.397 171.148 205.276  1.00 59.40           C
ATOM   1624  C   ALA A2172     166.116 172.470 205.510  1.00 59.40           C
ATOM   1625  O   ALA A2172     166.944 172.901 204.706  1.00 59.40           O
ATOM   1626  CB  ALA A2172     165.821 170.512 203.954  1.00 59.40           C
ATOM   1627  N   GLU A2173     165.746 173.151 206.596  1.00 53.79           N
ATOM   1628  CA  GLU A2173     166.321 174.438 206.980  1.00 53.79           C
ATOM   1629  C   GLU A2173     167.817 174.494 206.701  1.00 53.79           C
ATOM   1630  O   GLU A2173     168.574 173.607 207.105  1.00 53.79           O
ATOM   1631  CB  GLU A2173     166.057 174.698 208.465  1.00 53.79           C
ATOM   1632  CG  GLU A2173     166.821 175.880 209.035  1.00 53.79           C
ATOM   1633  CD  GLU A2173     166.254 176.359 210.354  1.00 53.79           C
ATOM   1634  OE1 GLU A2173     165.623 175.547 211.063  1.00 53.79           O
ATOM   1635  OE2 GLU A2173     166.443 177.548 210.684  1.00 53.79           O
ATOM   1636  N   GLY A2174     168.236 175.548 206.004  1.00 54.13           N
ATOM   1637  CA  GLY A2174     169.568 175.629 205.455  1.00 54.13           C
ATOM   1638  C   GLY A2174     169.678 175.144 204.028  1.00 54.13           C
ATOM   1639  O   GLY A2174     170.704 175.393 203.383  1.00 54.13           O
ATOM   1640  N   GLY A2175     168.654 174.473 203.517  1.00 54.20           N
ATOM   1641  CA  GLY A2175     168.612 174.055 202.134  1.00 54.20           C
ATOM   1642  C   GLY A2175     168.998 172.607 201.925  1.00 54.20           C
ATOM   1643  O   GLY A2175     168.801 171.734 202.773  1.00 54.20           O
ATOM   1644  N   VAL A2176     169.542 172.354 200.736  1.00 51.43           N
ATOM   1645  CA  VAL A2176     170.093 171.046 200.419  1.00 51.43           C
ATOM   1646  C   VAL A2176     171.164 170.688 201.427  1.00 51.43           C
ATOM   1647  O   VAL A2176     172.045 171.498 201.730  1.00 51.43           O
ATOM   1648  CB  VAL A2176     170.666 171.049 198.994  1.00 51.43           C
ATOM   1649  CG1 VAL A2176     171.340 169.729 198.699  1.00 51.43           C
ATOM   1650  CG2 VAL A2176     169.569 171.336 197.997  1.00 51.43           C
ATOM   1651  N   ARG A2177     171.090 169.470 201.954  1.00 54.80           N
ATOM   1652  CA  ARG A2177     172.135 168.905 202.796  1.00 54.80           C
ATOM   1653  C   ARG A2177     172.554 167.575 202.189  1.00 54.80           C
ATOM   1654  O   ARG A2177     171.703 166.725 201.909  1.00 54.80           O
ATOM   1655  CB  ARG A2177     171.647 168.708 204.232  1.00 54.80           C
ATOM   1656  CG  ARG A2177     170.934 169.906 204.833  1.00 54.80           C
ATOM   1657  CD  ARG A2177     169.745 169.454 205.669  1.00 54.80           C
ATOM   1658  NE  ARG A2177     169.221 170.523 206.509  1.00 54.80           N
ATOM   1659  CZ  ARG A2177     169.572 170.719 207.771  1.00 54.80           C
ATOM   1660  NH1 ARG A2177     170.441 169.928 208.378  1.00 54.80           N
ATOM   1661  NH2 ARG A2177     169.037 171.734 208.443  1.00 54.80           N
ATOM   1662  N   LEU A2178     173.854 167.398 201.981  1.00 52.97           N
ATOM   1663  CA  LEU A2178     174.376 166.147 201.447  1.00 52.97           C
ATOM   1664  C   LEU A2178     174.678 165.183 202.588  1.00 52.97           C
ATOM   1665  O   LEU A2178     175.414 165.522 203.520  1.00 52.97           O
ATOM   1666  CB  LEU A2178     175.625 166.395 200.602  1.00 52.97           C
ATOM   1667  CG  LEU A2178     175.375 167.202 199.326  1.00 52.97           C
ATOM   1668  CD1 LEU A2178     176.687 167.573 198.658  1.00 52.97           C
ATOM   1669  CD2 LEU A2178     174.477 166.430 198.368  1.00 52.97           C
ATOM   1670  N   GLY A2179     174.111 163.983 202.506  1.00 47.77           N
ATOM   1671  CA  GLY A2179     174.221 163.004 203.564  1.00 47.77           C
ATOM   1672  C   GLY A2179     173.037 162.929 204.500  1.00 47.77           C
ATOM   1673  O   GLY A2179     173.131 162.258 205.535  1.00 47.77           O
ATOM   1674  N   ASN A2180     171.930 163.592 204.175  1.00 47.81           N
ATOM   1675  CA  ASN A2180     170.764 163.629 205.042  1.00 47.81           C
ATOM   1676  C   ASN A2180     169.823 162.472 204.722  1.00 47.81           C
ATOM   1677  O   ASN A2180     170.065 161.670 203.818  1.00 47.81           O
ATOM   1678  CB  ASN A2180     170.048 164.973 204.909  1.00 47.81           C
ATOM   1679  CG  ASN A2180     169.292 165.117 203.596  1.00 47.81           C
ATOM   1680  OD1 ASN A2180     169.514 164.370 202.643  1.00 47.81           O
ATOM   1681  ND2 ASN A2180     168.400 166.099 203.540  1.00 47.81           N
ATOM   1682  N   TYR A2181     168.722 162.392 205.471  1.00 49.36           N
ATOM   1683  CA  TYR A2181     167.717 161.377 205.188  1.00 49.36           C
ATOM   1684  C   TYR A2181     166.981 161.644 203.888  1.00 49.36           C
ATOM   1685  O   TYR A2181     166.260 160.763 203.414  1.00 49.36           O
ATOM   1686  CB  TYR A2181     166.709 161.274 206.333  1.00 49.36           C
ATOM   1687  CG  TYR A2181     167.203 160.471 207.514  1.00 49.36           C
ATOM   1688  CD1 TYR A2181     166.397 160.266 208.624  1.00 49.36           C
ATOM   1689  CD2 TYR A2181     168.474 159.912 207.516  1.00 49.36           C
ATOM   1690  CE1 TYR A2181     166.845 159.538 209.706  1.00 49.36           C
ATOM   1691  CE2 TYR A2181     168.930 159.182 208.593  1.00 49.36           C
ATOM   1692  CZ  TYR A2181     168.112 158.996 209.684  1.00 49.36           C
ATOM   1693  OH  TYR A2181     168.562 158.267 210.760  1.00 49.36           O
ATOM   1694  N   PHE A2182     167.141 162.826 203.298  1.00 52.97           N
ATOM   1695  CA  PHE A2182     166.459 163.109 202.041  1.00 52.97           C
ATOM   1696  C   PHE A2182     167.286 162.656 200.840  1.00 52.97           C
ATOM   1697  O   PHE A2182     166.859 161.778 200.085  1.00 52.97           O
ATOM   1698  CB  PHE A2182     166.122 164.601 201.946  1.00 52.97           C
ATOM   1699  CG  PHE A2182     165.233 164.944 200.790  1.00 52.97           C
ATOM   1700  CD1 PHE A2182     164.253 164.063 200.374  1.00 52.97           C
ATOM   1701  CD2 PHE A2182     165.365 166.148 200.128  1.00 52.97           C
ATOM   1702  CE1 PHE A2182     163.428 164.370 199.314  1.00 52.97           C
ATOM   1703  CE2 PHE A2182     164.538 166.461 199.065  1.00 52.97           C
ATOM   1704  CZ  PHE A2182     163.573 165.569 198.657  1.00 52.97           C
ATOM   1705  N   TRP A2183     168.487 163.217 200.678  1.00 51.77           N
ATOM   1706  CA  TRP A2183     169.270 162.969 199.468  1.00 51.77           C
ATOM   1707  C   TRP A2183     169.702 161.512 199.351  1.00 51.77           C
ATOM   1708  O   TRP A2183     169.695 160.945 198.254  1.00 51.77           O
ATOM   1709  CB  TRP A2183     170.484 163.896 199.438  1.00 51.77           C
ATOM   1710  CG  TRP A2183     170.199 165.189 198.753  1.00 51.77           C
ATOM   1711  CD1 TRP A2183     169.422 166.205 199.219  1.00 51.77           C
ATOM   1712  CD2 TRP A2183     170.710 165.622 197.489  1.00 51.77           C
ATOM   1713  NE1 TRP A2183     169.396 167.235 198.313  1.00 51.77           N
ATOM   1714  CE2 TRP A2183     170.184 166.903 197.243  1.00 51.77           C
ATOM   1715  CE3 TRP A2183     171.555 165.048 196.539  1.00 51.77           C
ATOM   1716  CZ2 TRP A2183     170.477 167.620 196.091  1.00 51.77           C
ATOM   1717  CZ3 TRP A2183     171.846 165.763 195.400  1.00 51.77           C
ATOM   1718  CH2 TRP A2183     171.306 167.032 195.183  1.00 51.77           C
ATOM   1719  N   ASN A2184     170.089 160.890 200.465  1.00 44.78           N
ATOM   1720  CA  ASN A2184     170.605 159.527 200.387  1.00 44.78           C
ATOM   1721  C   ASN A2184     169.493 158.513 200.140  1.00 44.78           C
ATOM   1722  O   ASN A2184     169.708 157.511 199.449  1.00 44.78           O
ATOM   1723  CB  ASN A2184     171.375 159.179 201.661  1.00 44.78           C
ATOM   1724  CG  ASN A2184     172.705 159.897 201.751  1.00 44.78           C
ATOM   1725  OD1 ASN A2184     173.165 160.495 200.780  1.00 44.78           O
ATOM   1726  ND2 ASN A2184     173.336 159.833 202.916  1.00 44.78           N
ATOM   1727  N   VAL A2185     168.306 158.743 200.696  1.00 47.87           N
ATOM   1728  CA  VAL A2185     167.264 157.723 200.666  1.00 47.87           C
ATOM   1729  C   VAL A2185     165.968 158.248 200.061  1.00 47.87           C
ATOM   1730  O   VAL A2185     165.499 157.738 199.039  1.00 47.87           O
ATOM   1731  CB  VAL A2185     167.026 157.166 202.080  1.00 47.87           C
ATOM   1732  CG1 VAL A2185     165.677 156.502 202.173  1.00 47.87           C
ATOM   1733  CG2 VAL A2185     168.124 156.184 202.439  1.00 47.87           C
ATOM   1734  N   GLU A2186     165.373 159.263 200.689  1.00 57.32           N
ATOM   1735  CA  GLU A2186     164.053 159.713 200.261  1.00 57.32           C
ATOM   1736  C   GLU A2186     164.091 160.313 198.859  1.00 57.32           C
ATOM   1737  O   GLU A2186     163.214 160.032 198.033  1.00 57.32           O
ATOM   1738  CB  GLU A2186     163.490 160.718 201.272  1.00 57.32           C
ATOM   1739  CG  GLU A2186     163.291 160.152 202.683  1.00 57.32           C
ATOM   1740  CD  GLU A2186     163.332 161.216 203.776  1.00 57.32           C
ATOM   1741  OE1 GLU A2186     163.815 162.334 203.512  1.00 57.32           O
ATOM   1742  OE2 GLU A2186     162.887 160.931 204.906  1.00 57.32           O
ATOM   1743  N   LEU A2187     165.100 161.136 198.573  1.00 51.57           N
ATOM   1744  CA  LEU A2187     165.148 161.842 197.293  1.00 51.57           C
ATOM   1745  C   LEU A2187     165.261 160.907 196.095  1.00 51.57           C
ATOM   1746  O   LEU A2187     164.515 161.105 195.120  1.00 51.57           O
ATOM   1747  CB  LEU A2187     166.288 162.870 197.323  1.00 51.57           C
ATOM   1748  CG  LEU A2187     166.333 164.029 196.322  1.00 51.57           C
ATOM   1749  CD1 LEU A2187     166.969 165.245 196.961  1.00 51.57           C
ATOM   1750  CD2 LEU A2187     167.109 163.650 195.078  1.00 51.57           C
ATOM   1751  N   PRO A2188     166.168 159.920 196.064  1.00 45.87           N
ATOM   1752  CA  PRO A2188     166.227 159.056 194.874  1.00 45.87           C
ATOM   1753  C   PRO A2188     164.942 158.293 194.631  1.00 45.87           C
ATOM   1754  O   PRO A2188     164.514 158.149 193.480  1.00 45.87           O
ATOM   1755  CB  PRO A2188     167.402 158.118 195.182  1.00 45.87           C
ATOM   1756  CG  PRO A2188     168.207 158.836 196.198  1.00 45.87           C
ATOM   1757  CD  PRO A2188     167.211 159.560 197.037  1.00 45.87           C
ATOM   1758  N   ALA A2189     164.297 157.816 195.694  1.00 45.49           N
ATOM   1759  CA  ALA A2189     163.025 157.124 195.527  1.00 45.49           C
ATOM   1760  C   ALA A2189     161.946 158.070 195.018  1.00 45.49           C
ATOM   1761  O   ALA A2189     161.139 157.696 194.158  1.00 45.49           O
ATOM   1762  CB  ALA A2189     162.602 156.481 196.846  1.00 45.49           C
ATOM   1763  N   LEU A2190     161.913 159.298 195.539  1.00 47.28           N
ATOM   1764  CA  LEU A2190     160.927 160.264 195.070  1.00 47.28           C
ATOM   1765  C   LEU A2190     161.132 160.579 193.595  1.00 47.28           C
ATOM   1766  O   LEU A2190     160.163 160.698 192.833  1.00 47.28           O
ATOM   1767  CB  LEU A2190     160.996 161.533 195.915  1.00 47.28           C
ATOM   1768  CG  LEU A2190     160.269 161.438 197.256  1.00 47.28           C
ATOM   1769  CD1 LEU A2190     160.474 162.696 198.083  1.00 47.28           C
ATOM   1770  CD2 LEU A2190     158.791 161.181 197.030  1.00 47.28           C
ATOM   1771  N   ARG A2191     162.390 160.704 193.167  1.00 48.36           N
ATOM   1772  CA  ARG A2191     162.650 160.925 191.749  1.00 48.36           C
ATOM   1773  C   ARG A2191     162.276 159.707 190.915  1.00 48.36           C
ATOM   1774  O   ARG A2191     161.788 159.856 189.788  1.00 48.36           O
ATOM   1775  CB  ARG A2191     164.112 161.302 191.520  1.00 48.36           C
ATOM   1776  CG  ARG A2191     164.422 162.782 191.717  1.00 48.36           C
ATOM   1777  CD  ARG A2191     165.883 163.083 191.420  1.00 48.36           C
ATOM   1778  NE  ARG A2191     166.780 162.263 192.225  1.00 48.36           N
ATOM   1779  CZ  ARG A2191     167.364 161.148 191.805  1.00 48.36           C
ATOM   1780  NH1 ARG A2191     167.193 160.701 190.572  1.00 48.36           N
ATOM   1781  NH2 ARG A2191     168.145 160.468 192.639  1.00 48.36           N
ATOM   1782  N   GLN A2192     162.483 158.498 191.444  1.00 51.93           N
ATOM   1783  CA  GLN A2192     162.027 157.314 190.725  1.00 51.93           C
ATOM   1784  C   GLN A2192     160.520 157.351 190.531  1.00 51.93           C
ATOM   1785  O   GLN A2192     160.015 157.023 189.455  1.00 51.93           O
ATOM   1786  CB  GLN A2192     162.414 156.032 191.458  1.00 51.93           C
ATOM   1787  CG  GLN A2192     162.011 154.787 190.661  1.00 51.93           C
ATOM   1788  CD  GLN A2192     162.319 153.489 191.371  1.00 51.93           C
ATOM   1789  OE1 GLN A2192     162.770 153.489 192.511  1.00 51.93           O
ATOM   1790  NE2 GLN A2192     162.075 152.372 190.696  1.00 51.93           N
ATOM   1791  N   LEU A2193     159.782 157.737 191.572  1.00 49.98           N
ATOM   1792  CA  LEU A2193     158.329 157.795 191.443  1.00 49.98           C
ATOM   1793  C   LEU A2193     157.877 158.926 190.526  1.00 49.98           C
ATOM   1794  O   LEU A2193     156.808 158.824 189.912  1.00 49.98           O
ATOM   1795  CB  LEU A2193     157.663 157.906 192.815  1.00 49.98           C
ATOM   1796  CG  LEU A2193     157.430 156.611 193.606  1.00 49.98           C
ATOM   1797  CD1 LEU A2193     156.454 155.717 192.850  1.00 49.98           C
ATOM   1798  CD2 LEU A2193     158.710 155.851 193.920  1.00 49.98           C
ATOM   1799  N   GLN A2194     158.654 160.009 190.417  1.00 50.62           N
ATOM   1800  CA  GLN A2194     158.393 160.954 189.331  1.00 50.62           C
ATOM   1801  C   GLN A2194     158.568 160.269 187.985  1.00 50.62           C
ATOM   1802  O   GLN A2194     157.758 160.449 187.069  1.00 50.62           O
ATOM   1803  CB  GLN A2194     159.303 162.183 189.397  1.00 50.62           C
ATOM   1804  CG  GLN A2194     159.428 162.883 190.720  1.00 50.62           C
ATOM   1805  CD  GLN A2194     160.677 163.737 190.780  1.00 50.62           C
ATOM   1806  OE1 GLN A2194     161.695 163.414 190.171  1.00 50.62           O
ATOM   1807  NE2 GLN A2194     160.592 164.855 191.484  1.00 50.62           N
ATOM   1808  N   ARG A2195     159.637 159.480 187.848  1.00 53.01           N
ATOM   1809  CA  ARG A2195     159.831 158.703 186.629  1.00 53.01           C
ATOM   1810  C   ARG A2195     158.659 157.761 186.386  1.00 53.01           C
ATOM   1811  O   ARG A2195     158.334 157.456 185.233  1.00 53.01           O
ATOM   1812  CB  ARG A2195     161.150 157.926 186.701  1.00 53.01           C
ATOM   1813  CG  ARG A2195     162.391 158.786 186.480  1.00 53.01           C
ATOM   1814  CD  ARG A2195     163.524 158.436 187.434  1.00 53.01           C
ATOM   1815  NE  ARG A2195     164.584 159.437 187.394  1.00 53.01           N
ATOM   1816  CZ  ARG A2195     165.809 159.256 187.868  1.00 53.01           C
ATOM   1817  NH1 ARG A2195     166.170 158.116 188.433  1.00 53.01           N
ATOM   1818  NH2 ARG A2195     166.696 160.241 187.767  1.00 53.01           N
ATOM   1819  N   GLU A2196     158.011 157.304 187.455  1.00 52.54           N
ATOM   1820  CA  GLU A2196     156.808 156.492 187.351  1.00 52.54           C
ATOM   1821  C   GLU A2196     155.552 157.332 187.169  1.00 52.54           C
ATOM   1822  O   GLU A2196     154.495 156.776 186.850  1.00 52.54           O
ATOM   1823  CB  GLU A2196     156.652 155.613 188.595  1.00 52.54           C
ATOM   1824  CG  GLU A2196     157.905 154.850 188.988  1.00 52.54           C
ATOM   1825  CD  GLU A2196     158.359 153.870 187.930  1.00 52.54           C
ATOM   1826  OE1 GLU A2196     157.494 153.292 187.240  1.00 52.54           O
ATOM   1827  OE2 GLU A2196     159.585 153.679 187.789  1.00 52.54           O
ATOM   1828  N   GLY A2197     155.639 158.646 187.364  1.00 52.64           N
ATOM   1829  CA  GLY A2197     154.496 159.518 187.216  1.00 52.64           C
ATOM   1830  C   GLY A2197     153.641 159.684 188.453  1.00 52.64           C
ATOM   1831  O   GLY A2197     152.525 160.209 188.346  1.00 52.64           O
ATOM   1832  N   LEU A2198     154.120 159.256 189.620  1.00 50.66           N
ATOM   1833  CA  LEU A2198     153.321 159.342 190.835  1.00 50.66           C
ATOM   1834  C   LEU A2198     153.741 160.482 191.752  1.00 50.66           C
ATOM   1835  O   LEU A2198     152.979 160.851 192.652  1.00 50.66           O
ATOM   1836  CB  LEU A2198     153.386 158.019 191.601  1.00 50.66           C
ATOM   1837  CG  LEU A2198     152.740 156.836 190.879  1.00 50.66           C
ATOM   1838  CD1 LEU A2198     152.972 155.542 191.645  1.00 50.66           C
ATOM   1839  CD2 LEU A2198     151.253 157.080 190.659  1.00 50.66           C
ATOM   1840  N   VAL A2199     154.927 161.049 191.552  1.00 51.26           N
ATOM   1841  CA  VAL A2199     155.405 162.180 192.339  1.00 51.26           C
ATOM   1842  C   VAL A2199     155.561 163.378 191.417  1.00 51.26           C
ATOM   1843  O   VAL A2199     156.226 163.288 190.378  1.00 51.26           O
ATOM   1844  CB  VAL A2199     156.728 161.859 193.054  1.00 51.26           C
ATOM   1845  CG1 VAL A2199     157.364 163.130 193.585  1.00 51.26           C
ATOM   1846  CG2 VAL A2199     156.481 160.897 194.191  1.00 51.26           C
ATOM   1847  N   GLY A2200     154.951 164.496 191.796  1.00 51.75           N
ATOM   1848  CA  GLY A2200     155.094 165.720 191.037  1.00 51.75           C
ATOM   1849  C   GLY A2200     156.312 166.511 191.464  1.00 51.75           C
ATOM   1850  O   GLY A2200     157.425 165.978 191.500  1.00 51.75           O
ATOM   1851  N   GLU A2201     156.114 167.781 191.799  1.00 51.89           N
ATOM   1852  CA  GLU A2201     157.225 168.631 192.197  1.00 51.89           C
ATOM   1853  C   GLU A2201     157.764 168.215 193.562  1.00 51.89           C
ATOM   1854  O   GLU A2201     157.059 167.622 194.382  1.00 51.89           O
ATOM   1855  CB  GLU A2201     156.785 170.094 192.232  1.00 51.89           C
ATOM   1856  CG  GLU A2201     156.714 170.756 190.865  1.00 51.89           C
ATOM   1857  CD  GLU A2201     156.585 172.263 190.953  1.00 51.89           C
ATOM   1858  OE1 GLU A2201     156.114 172.761 191.996  1.00 51.89           O
ATOM   1859  OE2 GLU A2201     156.955 172.952 189.980  1.00 51.89           O
ATOM   1860  N   ILE A2202     159.034 168.526 193.793  1.00 50.32           N
ATOM   1861  CA  ILE A2202     159.688 168.336 195.083  1.00 50.32           C
ATOM   1862  C   ILE A2202     160.125 169.719 195.542  1.00 50.32           C
ATOM   1863  O   ILE A2202     160.960 170.355 194.889  1.00 50.32           O
ATOM   1864  CB  ILE A2202     160.881 167.381 194.995  1.00 50.32           C
ATOM   1865  CG1 ILE A2202     160.426 165.996 194.545  1.00 50.32           C
ATOM   1866  CG2 ILE A2202     161.619 167.322 196.320  1.00 50.32           C
ATOM   1867  CD1 ILE A2202     161.547 164.986 194.511  1.00 50.32           C
ATOM   1868  N   ARG A2203     159.579 170.202 196.656  1.00 48.79           N
ATOM   1869  CA  ARG A2203     159.802 171.584 197.063  1.00 48.79           C
ATOM   1870  C   ARG A2203     160.548 171.653 198.391  1.00 48.79           C
ATOM   1871  O   ARG A2203     160.123 171.050 199.385  1.00 48.79           O
ATOM   1872  CB  ARG A2203     158.474 172.336 197.120  1.00 48.79           C
ATOM   1873  CG  ARG A2203     157.827 172.425 195.743  1.00 48.79           C
ATOM   1874  CD  ARG A2203     156.748 173.485 195.655  1.00 48.79           C
ATOM   1875  NE  ARG A2203     155.423 172.966 195.966  1.00 48.79           N
ATOM   1876  CZ  ARG A2203     154.499 172.690 195.057  1.00 48.79           C
ATOM   1877  NH1 ARG A2203     154.719 172.883 193.767  1.00 48.79           N
ATOM   1878  NH2 ARG A2203     153.323 172.213 195.451  1.00 48.79           N
ATOM   1879  N   LEU A2204     161.649 172.407 198.398  1.00 43.55           N
ATOM   1880  CA  LEU A2204     162.491 172.589 199.572  1.00 43.55           C
ATOM   1881  C   LEU A2204     162.275 173.966 200.185  1.00 43.55           C
ATOM   1882  O   LEU A2204     162.216 174.973 199.474  1.00 43.55           O
ATOM   1883  CB  LEU A2204     163.969 172.437 199.213  1.00 43.55           C
ATOM   1884  CG  LEU A2204     164.613 171.056 199.260  1.00 43.55           C
ATOM   1885  CD1 LEU A2204     164.105 170.183 198.123  1.00 43.55           C
ATOM   1886  CD2 LEU A2204     166.128 171.183 199.233  1.00 43.55           C
ATOM   1887  N   LEU A2205     162.166 174.004 201.511  1.00 50.36           N
ATOM   1888  CA  LEU A2205     162.075 175.265 202.245  1.00 50.36           C
ATOM   1889  C   LEU A2205     163.444 175.619 202.825  1.00 50.36           C
ATOM   1890  O   LEU A2205     163.686 175.579 204.032  1.00 50.36           O
ATOM   1891  CB  LEU A2205     161.003 175.176 203.325  1.00 50.36           C
ATOM   1892  CG  LEU A2205     159.585 174.807 202.877  1.00 50.36           C
ATOM   1893  CD1 LEU A2205     158.571 175.324 203.877  1.00 50.36           C
ATOM   1894  CD2 LEU A2205     159.272 175.351 201.492  1.00 50.36           C
ATOM   1895  N   ASP A2206     164.352 175.963 201.911  1.00 58.76           N
ATOM   1896  CA  ASP A2206     165.698 176.381 202.290  1.00 58.76           C
ATOM   1897  C   ASP A2206     165.655 177.621 203.172  1.00 58.76           C
ATOM   1898  O   ASP A2206     166.149 177.616 204.305  1.00 58.76           O
ATOM   1899  CB  ASP A2206     166.520 176.650 201.025  1.00 58.76           C
ATOM   1900  CG  ASP A2206     167.929 177.157 201.317  1.00 58.76           C
ATOM   1901  OD1 ASP A2206     168.324 177.268 202.498  1.00 58.76           O
ATOM   1902  OD2 ASP A2206     168.655 177.445 200.344  1.00 58.76           O
ATOM   1903  N   LYS A2207     165.070 178.694 202.657  1.00 70.59           N
ATOM   1904  CA  LYS A2207     165.141 179.988 203.301  1.00 70.59           C
ATOM   1905  C   LYS A2207     164.370 179.974 204.619  1.00 70.59           C
ATOM   1906  O   LYS A2207     163.490 179.135 204.827  1.00 70.59           O
ATOM   1907  CB  LYS A2207     164.602 181.057 202.355  1.00 70.59           C
ATOM   1908  CG  LYS A2207     165.236 180.982 200.970  1.00 70.59           C
ATOM   1909  CD  LYS A2207     164.542 181.878 199.962  1.00 70.59           C
ATOM   1910  CE  LYS A2207     165.248 181.817 198.616  1.00 70.59           C
ATOM   1911  NZ  LYS A2207     164.739 182.843 197.668  1.00 70.59           N
ATOM   1912  N   PRO A2208     164.706 180.881 205.538  1.00 76.14           N
ATOM   1913  CA  PRO A2208     164.054 180.890 206.853  1.00 76.14           C
ATOM   1914  C   PRO A2208     162.549 181.095 206.756  1.00 76.14           C
ATOM   1915  O   PRO A2208     161.970 181.300 205.686  1.00 76.14           O
ATOM   1916  CB  PRO A2208     164.734 182.058 207.574  1.00 76.14           C
ATOM   1917  CG  PRO A2208     166.083 182.128 206.954  1.00 76.14           C
ATOM   1918  CD  PRO A2208     165.876 181.777 205.504  1.00 76.14           C
ATOM   1919  N   VAL A2209     161.914 181.038 207.928  1.00 77.75           N
ATOM   1920  CA  VAL A2209     160.456 180.981 208.007  1.00 77.75           C
ATOM   1921  C   VAL A2209     159.820 182.228 207.400  1.00 77.75           C
ATOM   1922  O   VAL A2209     158.858 182.135 206.626  1.00 77.75           O
ATOM   1923  CB  VAL A2209     160.023 180.754 209.470  1.00 77.75           C
ATOM   1924  CG1 VAL A2209     160.497 181.887 210.376  1.00 77.75           C
ATOM   1925  CG2 VAL A2209     158.523 180.602 209.561  1.00 77.75           C
ATOM   1926  N   SER A2210     160.362 183.408 207.711  1.00 88.07           N
ATOM   1927  CA  SER A2210     159.729 184.654 207.295  1.00 88.07           C
ATOM   1928  C   SER A2210     159.659 184.796 205.781  1.00 88.07           C
ATOM   1929  O   SER A2210     158.803 185.534 205.279  1.00 88.07           O
ATOM   1930  CB  SER A2210     160.476 185.844 207.896  1.00 88.07           C
ATOM   1931  OG  SER A2210     160.388 185.836 209.310  1.00 88.07           O
ATOM   1932  N   GLU A2211     160.531 184.108 205.043  1.00 98.13           N
ATOM   1933  CA  GLU A2211     160.506 184.189 203.589  1.00 98.13           C
ATOM   1934  C   GLU A2211     159.377 183.380 202.963  1.00 98.13           C
ATOM   1935  O   GLU A2211     159.099 183.567 201.773  1.00 98.13           O
ATOM   1936  CB  GLU A2211     161.843 183.724 203.007  1.00 98.13           C
ATOM   1937  CG  GLU A2211     162.975 184.729 203.146  1.00 98.13           C
ATOM   1938  CD  GLU A2211     163.924 184.698 201.962  1.00 98.13           C
ATOM   1939  OE1 GLU A2211     163.463 184.918 200.822  1.00 98.13           O
ATOM   1940  OE2 GLU A2211     165.131 184.450 202.169  1.00 98.13           O
ATOM   1941  N   TYR A2212     158.726 182.490 203.712  1.00 85.77           N
ATOM   1942  CA  TYR A2212     157.701 181.627 203.139  1.00 85.77           C
ATOM   1943  C   TYR A2212     156.320 181.849 203.742  1.00 85.77           C
ATOM   1944  O   TYR A2212     155.425 181.022 203.534  1.00 85.77           O
ATOM   1945  CB  TYR A2212     158.112 180.160 203.271  1.00 85.77           C
ATOM   1946  CG  TYR A2212     158.977 179.688 202.124  1.00 85.77           C
ATOM   1947  CD1 TYR A2212     158.711 180.092 200.823  1.00 85.77           C
ATOM   1948  CD2 TYR A2212     160.055 178.844 202.340  1.00 85.77           C
ATOM   1949  CE1 TYR A2212     159.495 179.670 199.770  1.00 85.77           C
ATOM   1950  CE2 TYR A2212     160.844 178.415 201.290  1.00 85.77           C
ATOM   1951  CZ  TYR A2212     160.557 178.829 200.008  1.00 85.77           C
ATOM   1952  OH  TYR A2212     161.343 178.404 198.961  1.00 85.77           O
ATOM   1953  N   LYS A2213     156.119 182.940 204.473  1.00 94.94           N
ATOM   1954  CA  LYS A2213     154.797 183.266 204.979  1.00 94.94           C
ATOM   1955  C   LYS A2213     153.994 184.024 203.926  1.00 94.94           C
ATOM   1956  O   LYS A2213     154.547 184.662 203.025  1.00 94.94           O
ATOM   1957  CB  LYS A2213     154.899 184.097 206.257  1.00 94.94           C
ATOM   1958  CG  LYS A2213     155.758 183.472 207.338  1.00 94.94           C
ATOM   1959  CD  LYS A2213     155.927 184.424 208.508  1.00 94.94           C
ATOM   1960  CE  LYS A2213     156.889 183.869 209.542  1.00 94.94           C
ATOM   1961  NZ  LYS A2213     157.301 184.912 210.521  1.00 94.94           N
ATOM   1962  N   ASP A2214     152.666 183.948 204.055  1.00112.09           N
ATOM   1963  CA  ASP A2214     151.734 184.676 203.190  1.00112.09           C
ATOM   1964  C   ASP A2214     151.969 184.352 201.713  1.00112.09           C
ATOM   1965  O   ASP A2214     151.988 185.238 200.856  1.00112.09           O
ATOM   1966  CB  ASP A2214     151.817 186.188 203.451  1.00112.09           C
ATOM   1967  CG  ASP A2214     150.769 186.983 202.689  1.00112.09           C
ATOM   1968  OD1 ASP A2214     149.584 186.936 203.081  1.00112.09           O
ATOM   1969  OD2 ASP A2214     151.132 187.672 201.711  1.00112.09           O
ATOM   1970  N   LEU A2215     152.175 183.076 201.403  1.00 98.00           N
ATOM   1971  CA  LEU A2215     152.401 182.661 200.031  1.00 98.00           C
ATOM   1972  C   LEU A2215     151.510 181.475 199.683  1.00 98.00           C
ATOM   1973  O   LEU A2215     151.133 180.698 200.565  1.00 98.00           O
ATOM   1974  CB  LEU A2215     153.870 182.282 199.806  1.00 98.00           C
ATOM   1975  CG  LEU A2215     154.879 183.424 199.932  1.00 98.00           C
ATOM   1976  CD1 LEU A2215     156.302 182.901 199.828  1.00 98.00           C
ATOM   1977  CD2 LEU A2215     154.614 184.486 198.876  1.00 98.00           C
ATOM   1978  N   PRO A2216     151.151 181.314 198.411  1.00 92.12           N
ATOM   1979  CA  PRO A2216     150.362 180.146 198.009  1.00 92.12           C
ATOM   1980  C   PRO A2216     151.164 178.860 198.142  1.00 92.12           C
ATOM   1981  O   PRO A2216     152.397 178.858 198.153  1.00 92.12           O
ATOM   1982  CB  PRO A2216     150.017 180.433 196.542  1.00 92.12           C
ATOM   1983  CG  PRO A2216     150.195 181.911 196.387  1.00 92.12           C
ATOM   1984  CD  PRO A2216     151.323 182.268 197.303  1.00 92.12           C
ATOM   1985  N   ALA A2217     150.432 177.748 198.248  1.00 80.03           N
ATOM   1986  CA  ALA A2217     151.077 176.448 198.405  1.00 80.03           C
ATOM   1987  C   ALA A2217     151.964 176.121 197.210  1.00 80.03           C
ATOM   1988  O   ALA A2217     153.084 175.625 197.378  1.00 80.03           O
ATOM   1989  CB  ALA A2217     150.023 175.359 198.603  1.00 80.03           C
ATOM   1990  N   ASP A2218     151.480 176.391 195.996  1.00 77.69           N
ATOM   1991  CA  ASP A2218     152.292 176.148 194.808  1.00 77.69           C
ATOM   1992  C   ASP A2218     153.544 177.015 194.812  1.00 77.69           C
ATOM   1993  O   ASP A2218     154.641 176.539 194.499  1.00 77.69           O
ATOM   1994  CB  ASP A2218     151.469 176.409 193.545  1.00 77.69           C
ATOM   1995  CG  ASP A2218     150.227 175.541 193.463  1.00 77.69           C
ATOM   1996  OD1 ASP A2218     150.242 174.421 194.016  1.00 77.69           O
ATOM   1997  OD2 ASP A2218     149.235 175.979 192.843  1.00 77.69           O
ATOM   1998  N   GLN A2219     153.401 178.291 195.178  1.00 83.31           N
ATOM   1999  CA  GLN A2219     154.535 179.208 195.142  1.00 83.31           C
ATOM   2000  C   GLN A2219     155.538 178.913 196.248  1.00 83.31           C
ATOM   2001  O   GLN A2219     156.738 179.156 196.073  1.00 83.31           O
ATOM   2002  CB  GLN A2219     154.042 180.651 195.243  1.00 83.31           C
ATOM   2003  CG  GLN A2219     153.352 181.160 193.988  1.00 83.31           C
ATOM   2004  CD  GLN A2219     153.151 182.663 194.001  1.00 83.31           C
ATOM   2005  OE1 GLN A2219     152.021 183.150 193.982  1.00 83.31           O
ATOM   2006  NE2 GLN A2219     154.251 183.407 194.031  1.00 83.31           N
ATOM   2007  N   ILE A2220     155.074 178.398 197.389  1.00 83.94           N
ATOM   2008  CA  ILE A2220     155.983 178.074 198.480  1.00 83.94           C
ATOM   2009  C   ILE A2220     156.951 176.994 198.027  1.00 83.94           C
ATOM   2010  O   ILE A2220     156.543 175.939 197.527  1.00 83.94           O
ATOM   2011  CB  ILE A2220     155.198 177.637 199.726  1.00 83.94           C
ATOM   2012  CG1 ILE A2220     154.598 178.853 200.434  1.00 83.94           C
ATOM   2013  CG2 ILE A2220     156.087 176.848 200.673  1.00 83.94           C
ATOM   2014  CD1 ILE A2220     153.673 178.504 201.574  1.00 83.94           C
ATOM   2015  N   GLY A2221     158.242 177.258 198.195  1.00 71.03           N
ATOM   2016  CA  GLY A2221     159.266 176.307 197.819  1.00 71.03           C
ATOM   2017  C   GLY A2221     159.876 176.570 196.459  1.00 71.03           C
ATOM   2018  O   GLY A2221     159.162 176.796 195.477  1.00 71.03           O
ATOM   2019  N   ARG A2222     161.204 176.535 196.394  1.00 65.27           N
ATOM   2020  CA  ARG A2222     161.951 176.665 195.152  1.00 65.27           C
ATOM   2021  C   ARG A2222     162.560 175.317 194.797  1.00 65.27           C
ATOM   2022  O   ARG A2222     163.103 174.626 195.664  1.00 65.27           O
ATOM   2023  CB  ARG A2222     163.045 177.732 195.270  1.00 65.27           C
ATOM   2024  CG  ARG A2222     162.526 179.105 195.671  1.00 65.27           C
ATOM   2025  CD  ARG A2222     161.636 179.681 194.573  1.00 65.27           C
ATOM   2026  NE  ARG A2222     161.084 180.991 194.907  1.00 65.27           N
ATOM   2027  CZ  ARG A2222     159.937 181.184 195.545  1.00 65.27           C
ATOM   2028  NH1 ARG A2222     159.181 180.169 195.932  1.00 65.27           N
ATOM   2029  NH2 ARG A2222     159.535 182.426 195.797  1.00 65.27           N
ATOM   2030  N   ARG A2223     162.469 174.950 193.522  1.00 46.91           N
ATOM   2031  CA  ARG A2223     162.909 173.633 193.090  1.00 46.91           C
ATOM   2032  C   ARG A2223     164.419 173.489 193.282  1.00 46.91           C
ATOM   2033  O   ARG A2223     165.152 174.469 193.433  1.00 46.91           O
ATOM   2034  CB  ARG A2223     162.526 173.402 191.626  1.00 46.91           C
ATOM   2035  CG  ARG A2223     162.744 171.982 191.120  1.00 46.91           C
ATOM   2036  CD  ARG A2223     161.661 171.563 190.145  1.00 46.91           C
ATOM   2037  NE  ARG A2223     161.345 172.626 189.200  1.00 46.91           N
ATOM   2038  CZ  ARG A2223     160.447 172.525 188.231  1.00 46.91           C
ATOM   2039  NH1 ARG A2223     159.757 171.412 188.042  1.00 46.91           N
ATOM   2040  NH2 ARG A2223     160.237 173.565 187.429  1.00 46.91           N
ATOM   2041  N   LEU A2224     164.877 172.237 193.288  1.00 42.14           N
ATOM   2042  CA  LEU A2224     166.283 171.938 193.518  1.00 42.14           C
ATOM   2043  C   LEU A2224     167.202 172.560 192.474  1.00 42.14           C
ATOM   2044  O   LEU A2224     168.331 172.931 192.809  1.00 42.14           O
ATOM   2045  CB  LEU A2224     166.484 170.424 193.542  1.00 42.14           C
ATOM   2046  CG  LEU A2224     166.092 169.710 194.834  1.00 42.14           C
ATOM   2047  CD1 LEU A2224     166.036 168.206 194.630  1.00 42.14           C
ATOM   2048  CD2 LEU A2224     167.074 170.051 195.921  1.00 42.14           C
ATOM   2049  N   THR A2225     166.753 172.680 191.225  1.00 49.07           N
ATOM   2050  CA  THR A2225     167.610 173.135 190.138  1.00 49.07           C
ATOM   2051  C   THR A2225     167.860 174.635 190.144  1.00 49.07           C
ATOM   2052  O   THR A2225     168.929 175.065 189.698  1.00 49.07           O
ATOM   2053  CB  THR A2225     167.006 172.752 188.786  1.00 49.07           C
ATOM   2054  OG1 THR A2225     165.731 173.388 188.635  1.00 49.07           O
ATOM   2055  CG2 THR A2225     166.829 171.253 188.698  1.00 49.07           C
ATOM   2056  N   ASP A2226     166.915 175.437 190.625  1.00 46.23           N
ATOM   2057  CA  ASP A2226     167.091 176.882 190.611  1.00 46.23           C
ATOM   2058  C   ASP A2226     168.249 177.276 191.518  1.00 46.23           C
ATOM   2059  O   ASP A2226     168.350 176.805 192.654  1.00 46.23           O
ATOM   2060  CB  ASP A2226     165.807 177.581 191.058  1.00 46.23           C
ATOM   2061  CG  ASP A2226     164.732 177.565 189.989  1.00 46.23           C
ATOM   2062  OD1 ASP A2226     165.042 177.203 188.836  1.00 46.23           O
ATOM   2063  OD2 ASP A2226     163.576 177.916 190.303  1.00 46.23           O
ATOM   2064  N   ALA A2227     169.128 178.136 191.011  1.00 50.54           N
ATOM   2065  CA  ALA A2227     170.278 178.568 191.790  1.00 50.54           C
ATOM   2066  C   ALA A2227     169.826 179.371 193.002  1.00 50.54           C
ATOM   2067  O   ALA A2227     168.705 179.880 193.056  1.00 50.54           O
ATOM   2068  CB  ALA A2227     171.225 179.407 190.933  1.00 50.54           C
ATOM   2069  N   GLY A2228     170.713 179.469 193.987  1.00 52.96           N
ATOM   2070  CA  GLY A2228     170.458 180.211 195.196  1.00 52.96           C
ATOM   2071  C   GLY A2228     170.014 179.370 196.373  1.00 52.96           C
ATOM   2072  O   GLY A2228     170.113 179.831 197.516  1.00 52.96           O
ATOM   2073  N   VAL A2229     169.531 178.155 196.130  1.00 50.18           N
ATOM   2074  CA  VAL A2229     169.203 177.253 197.228  1.00 50.18           C
ATOM   2075  C   VAL A2229     170.512 176.860 197.900  1.00 50.18           C
ATOM   2076  O   VAL A2229     171.371 176.228 197.278  1.00 50.18           O
ATOM   2077  CB  VAL A2229     168.433 176.023 196.742  1.00 50.18           C
ATOM   2078  CG1 VAL A2229     168.416 174.959 197.820  1.00 50.18           C
ATOM   2079  CG2 VAL A2229     167.021 176.408 196.359  1.00 50.18           C
ATOM   2080  N   ALA A2230     170.672 177.245 199.163  1.00 59.31           N
ATOM   2081  CA  ALA A2230     171.935 177.036 199.856  1.00 59.31           C
ATOM   2082  C   ALA A2230     172.295 175.557 199.888  1.00 59.31           C
ATOM   2083  O   ALA A2230     171.443 174.694 200.116  1.00 59.31           O
ATOM   2084  CB  ALA A2230     171.860 177.594 201.278  1.00 59.31           C
ATOM   2085  N   VAL A2231     173.566 175.272 199.647  1.00 63.93           N
ATOM   2086  CA  VAL A2231     174.077 173.909 199.608  1.00 63.93           C
ATOM   2087  C   VAL A2231     174.919 173.660 200.850  1.00 63.93           C
ATOM   2088  O   VAL A2231     175.741 174.499 201.249  1.00 63.93           O
ATOM   2089  CB  VAL A2231     174.872 173.657 198.316  1.00 63.93           C
ATOM   2090  CG1 VAL A2231     173.963 173.849 197.125  1.00 63.93           C
ATOM   2091  CG2 VAL A2231     176.033 174.612 198.225  1.00 63.93           C
ATOM   2092  N   LYS A2232     174.709 172.500 201.464  1.00 74.23           N
ATOM   2093  CA  LYS A2232     175.184 172.218 202.805  1.00 74.23           C
ATOM   2094  C   LYS A2232     175.812 170.837 202.864  1.00 74.23           C
ATOM   2095  O   LYS A2232     175.319 169.892 202.238  1.00 74.23           O
ATOM   2096  CB  LYS A2232     174.022 172.299 203.800  1.00 74.23           C
ATOM   2097  CG  LYS A2232     174.417 172.015 205.219  1.00 74.23           C
ATOM   2098  CD  LYS A2232     175.417 173.040 205.681  1.00 74.23           C
ATOM   2099  CE  LYS A2232     174.884 174.456 205.542  1.00 74.23           C
ATOM   2100  NZ  LYS A2232     175.724 175.422 206.297  1.00 74.23           N
ATOM   2101  N   VAL A2233     176.895 170.722 203.624  1.00 87.36           N
ATOM   2102  CA  VAL A2233     177.506 169.435 203.922  1.00 87.36           C
ATOM   2103  C   VAL A2233     177.732 169.341 205.423  1.00 87.36           C
ATOM   2104  O   VAL A2233     177.969 170.351 206.097  1.00 87.36           O
ATOM   2105  CB  VAL A2233     178.831 169.224 203.157  1.00 87.36           C
ATOM   2106  CG1 VAL A2233     178.580 169.161 201.658  1.00 87.36           C
ATOM   2107  CG2 VAL A2233     179.831 170.317 203.495  1.00 87.36           C
ATOM   2108  N   ARG A2234     177.625 168.128 205.951  1.00 90.32           N
ATOM   2109  CA  ARG A2234     178.053 167.885 207.318  1.00 90.32           C
ATOM   2110  C   ARG A2234     179.573 167.913 207.373  1.00 90.32           C
ATOM   2111  O   ARG A2234     180.250 167.381 206.489  1.00 90.32           O
ATOM   2112  CB  ARG A2234     177.515 166.543 207.812  1.00 90.32           C
ATOM   2113  CG  ARG A2234     176.013 166.395 207.625  1.00 90.32           C
ATOM   2114  CD  ARG A2234     175.504 165.051 208.109  1.00 90.32           C
ATOM   2115  NE  ARG A2234     174.132 165.142 208.593  1.00 90.32           N
ATOM   2116  CZ  ARG A2234     173.218 164.196 208.430  1.00 90.32           C
ATOM   2117  NH1 ARG A2234     173.498 163.064 207.805  1.00 90.32           N
ATOM   2118  NH2 ARG A2234     171.990 164.391 208.903  1.00 90.32           N
ATOM   2119  N   PHE A2235     180.114 168.568 208.402  1.00110.42           N
ATOM   2120  CA  PHE A2235     181.566 168.638 208.529  1.00110.42           C
ATOM   2121  C   PHE A2235     182.156 167.245 208.703  1.00110.42           C
ATOM   2122  O   PHE A2235     183.229 166.943 208.168  1.00110.42           O
ATOM   2123  CB  PHE A2235     181.953 169.537 209.701  1.00110.42           C
ATOM   2124  CG  PHE A2235     183.404 169.936 209.710  1.00110.42           C
ATOM   2125  CD1 PHE A2235     184.106 170.075 208.528  1.00110.42           C
ATOM   2126  CD2 PHE A2235     184.069 170.159 210.902  1.00110.42           C
ATOM   2127  CE1 PHE A2235     185.435 170.451 208.539  1.00110.42           C
ATOM   2128  CE2 PHE A2235     185.400 170.521 210.918  1.00110.42           C
ATOM   2129  CZ  PHE A2235     186.084 170.665 209.735  1.00110.42           C
ATOM   2130  N   ASP A2236     181.472 166.387 209.456  1.00115.76           N
ATOM   2131  CA  ASP A2236     181.826 164.976 209.496  1.00115.76           C
ATOM   2132  C   ASP A2236     181.567 164.338 208.137  1.00115.76           C
ATOM   2133  O   ASP A2236     180.668 164.753 207.400  1.00115.76           O
ATOM   2134  CB  ASP A2236     181.027 164.252 210.578  1.00115.76           C
ATOM   2135  CG  ASP A2236     181.710 162.985 211.055  1.00115.76           C
ATOM   2136  OD1 ASP A2236     182.684 163.089 211.829  1.00115.76           O
ATOM   2137  OD2 ASP A2236     181.281 161.885 210.648  1.00115.76           O
ATOM   2138  N   ALA A2237     182.377 163.333 207.802  1.00114.22           N
ATOM   2139  CA  ALA A2237     182.362 162.594 206.541  1.00114.22           C
ATOM   2140  C   ALA A2237     182.802 163.446 205.356  1.00114.22           C
ATOM   2141  O   ALA A2237     182.840 162.939 204.228  1.00114.22           O
ATOM   2142  CB  ALA A2237     180.990 161.975 206.231  1.00114.22           C
ATOM   2143  N   LEU A2238     183.134 164.715 205.568  1.00108.94           N
ATOM   2144  CA  LEU A2238     183.669 165.557 204.512  1.00108.94           C
ATOM   2145  C   LEU A2238     185.143 165.230 204.286  1.00108.94           C
ATOM   2146  O   LEU A2238     185.793 164.577 205.107  1.00108.94           O
ATOM   2147  CB  LEU A2238     183.489 167.035 204.869  1.00108.94           C
ATOM   2148  CG  LEU A2238     183.595 168.086 203.761  1.00108.94           C
ATOM   2149  CD1 LEU A2238     182.627 167.780 202.630  1.00108.94           C
ATOM   2150  CD2 LEU A2238     183.340 169.474 204.324  1.00108.94           C
ATOM   2151  N   SER A2239     185.665 165.679 203.146  1.00111.08           N
ATOM   2152  CA  SER A2239     187.065 165.437 202.816  1.00111.08           C
ATOM   2153  C   SER A2239     187.969 166.080 203.858  1.00111.08           C
ATOM   2154  O   SER A2239     187.836 167.271 204.154  1.00111.08           O
ATOM   2155  CB  SER A2239     187.381 165.991 201.429  1.00111.08           C
ATOM   2156  OG  SER A2239     186.554 165.406 200.443  1.00111.08           O
ATOM   2157  N   HIS A2240     188.902 165.292 204.400  1.00115.24           N
ATOM   2158  CA  HIS A2240     189.788 165.809 205.438  1.00115.24           C
ATOM   2159  C   HIS A2240     190.672 166.929 204.909  1.00115.24           C
ATOM   2160  O   HIS A2240     190.997 167.866 205.648  1.00115.24           O
ATOM   2161  CB  HIS A2240     190.644 164.681 206.016  1.00115.24           C
ATOM   2162  CG  HIS A2240     191.558 164.043 205.017  1.00115.24           C
ATOM   2163  ND1 HIS A2240     192.816 164.534 204.741  1.00115.24           N
ATOM   2164  CD2 HIS A2240     191.399 162.951 204.232  1.00115.24           C
ATOM   2165  CE1 HIS A2240     193.392 163.773 203.828  1.00115.24           C
ATOM   2166  NE2 HIS A2240     192.553 162.807 203.501  1.00115.24           N
ATOM   2167  N   GLU A2241     191.077 166.850 203.640  1.00126.10           N
ATOM   2168  CA  GLU A2241     191.766 167.973 203.016  1.00126.10           C
ATOM   2169  C   GLU A2241     190.855 169.193 202.953  1.00126.10           C
ATOM   2170  O   GLU A2241     191.265 170.311 203.286  1.00126.10           O
ATOM   2171  CB  GLU A2241     192.243 167.576 201.619  1.00126.10           C
ATOM   2172  CG  GLU A2241     193.108 166.329 201.605  1.00126.10           C
ATOM   2173  CD  GLU A2241     193.530 165.925 200.208  1.00126.10           C
ATOM   2174  OE1 GLU A2241     192.674 165.422 199.450  1.00126.10           O
ATOM   2175  OE2 GLU A2241     194.719 166.104 199.869  1.00126.10           O
ATOM   2176  N   ARG A2242     189.599 168.987 202.547  1.00118.39           N
ATOM   2177  CA  ARG A2242     188.621 170.069 202.578  1.00118.39           C
ATOM   2178  C   ARG A2242     188.348 170.528 204.002  1.00118.39           C
ATOM   2179  O   ARG A2242     188.103 171.716 204.232  1.00118.39           O
ATOM   2180  CB  ARG A2242     187.321 169.626 201.910  1.00118.39           C
ATOM   2181  CG  ARG A2242     187.424 169.441 200.409  1.00118.39           C
ATOM   2182  CD  ARG A2242     186.050 169.277 199.784  1.00118.39           C
ATOM   2183  NE  ARG A2242     185.267 170.503 199.870  1.00118.39           N
ATOM   2184  CZ  ARG A2242     185.475 171.580 199.124  1.00118.39           C
ATOM   2185  NH1 ARG A2242     186.429 171.614 198.208  1.00118.39           N
ATOM   2186  NH2 ARG A2242     184.706 172.649 199.300  1.00118.39           N
ATOM   2187  N   GLN A2243     188.378 169.603 204.963  1.00119.79           N
ATOM   2188  CA  GLN A2243     188.208 169.976 206.363  1.00119.79           C
ATOM   2189  C   GLN A2243     189.312 170.929 206.807  1.00119.79           C
ATOM   2190  O   GLN A2243     189.046 171.968 207.424  1.00119.79           O
ATOM   2191  CB  GLN A2243     188.199 168.718 207.234  1.00119.79           C
ATOM   2192  CG  GLN A2243     186.959 167.847 207.067  1.00119.79           C
ATOM   2193  CD  GLN A2243     187.040 166.550 207.848  1.00119.79           C
ATOM   2194  OE1 GLN A2243     188.014 166.299 208.557  1.00119.79           O
ATOM   2195  NE2 GLN A2243     186.013 165.718 207.720  1.00119.79           N
ATOM   2196  N   ALA A2244     190.562 170.597 206.477  1.00122.89           N
ATOM   2197  CA  ALA A2244     191.684 171.458 206.833  1.00122.89           C
ATOM   2198  C   ALA A2244     191.607 172.794 206.106  1.00122.89           C
ATOM   2199  O   ALA A2244     191.937 173.840 206.678  1.00122.89           O
ATOM   2200  CB  ALA A2244     193.005 170.753 206.526  1.00122.89           C
ATOM   2201  N   GLU A2245     191.182 172.778 204.840  1.00127.19           N
ATOM   2202  CA  GLU A2245     191.040 174.024 204.092  1.00127.19           C
ATOM   2203  C   GLU A2245     189.973 174.923 204.708  1.00127.19           C
ATOM   2204  O   GLU A2245     190.156 176.142 204.802  1.00127.19           O
ATOM   2205  CB  GLU A2245     190.712 173.722 202.629  1.00127.19           C
ATOM   2206  CG  GLU A2245     191.863 173.103 201.850  1.00127.19           C
ATOM   2207  CD  GLU A2245     191.390 172.188 200.736  1.00127.19           C
ATOM   2208  OE1 GLU A2245     190.322 172.464 200.150  1.00127.19           O
ATOM   2209  OE2 GLU A2245     192.086 171.192 200.448  1.00127.19           O
ATOM   2210  N   LEU A2246     188.850 174.339 205.135  1.00126.87           N
ATOM   2211  CA  LEU A2246     187.779 175.107 205.756  1.00126.87           C
ATOM   2212  C   LEU A2246     188.102 175.524 207.184  1.00126.87           C
ATOM   2213  O   LEU A2246     187.471 176.452 207.701  1.00126.87           O
ATOM   2214  CB  LEU A2246     186.477 174.304 205.737  1.00126.87           C
ATOM   2215  CG  LEU A2246     185.803 174.167 204.371  1.00126.87           C
ATOM   2216  CD1 LEU A2246     184.962 172.903 204.316  1.00126.87           C
ATOM   2217  CD2 LEU A2246     184.956 175.394 204.064  1.00126.87           C
ATOM   2218  N   LEU A2247     189.062 174.860 207.833  1.00134.09           N
ATOM   2219  CA  LEU A2247     189.508 175.311 209.147  1.00134.09           C
ATOM   2220  C   LEU A2247     190.190 176.672 209.089  1.00134.09           C
ATOM   2221  O   LEU A2247     190.408 177.288 210.138  1.00134.09           O
ATOM   2222  CB  LEU A2247     190.453 174.284 209.775  1.00134.09           C
ATOM   2223  CG  LEU A2247     189.821 172.994 210.298  1.00134.09           C
ATOM   2224  CD1 LEU A2247     190.888 172.033 210.800  1.00134.09           C
ATOM   2225  CD2 LEU A2247     188.811 173.300 211.392  1.00134.09           C
ATOM   2226  N   ALA A2248     190.541 177.147 207.891  1.00124.70           N
ATOM   2227  CA  ALA A2248     191.173 178.456 207.764  1.00124.70           C
ATOM   2228  C   ALA A2248     190.245 179.569 208.236  1.00124.70           C
ATOM   2229  O   ALA A2248     190.695 180.536 208.862  1.00124.70           O
ATOM   2230  CB  ALA A2248     191.603 178.694 206.317  1.00124.70           C
ATOM   2231  N   ASP A2249     188.949 179.459 207.935  1.00133.35           N
ATOM   2232  CA  ASP A2249     187.997 180.476 208.372  1.00133.35           C
ATOM   2233  C   ASP A2249     187.957 180.573 209.893  1.00133.35           C
ATOM   2234  O   ASP A2249     188.018 181.671 210.459  1.00133.35           O
ATOM   2235  CB  ASP A2249     186.606 180.169 207.815  1.00133.35           C
ATOM   2236  CG  ASP A2249     186.560 180.223 206.300  1.00133.35           C
ATOM   2237  OD1 ASP A2249     187.193 181.128 205.716  1.00133.35           O
ATOM   2238  OD2 ASP A2249     185.888 179.362 205.693  1.00133.35           O
ATOM   2239  N   ASN A2250     187.861 179.430 210.571  1.00135.98           N
ATOM   2240  CA  ASN A2250     187.903 179.375 212.026  1.00135.98           C
ATOM   2241  C   ASN A2250     188.160 177.942 212.475  1.00135.98           C
ATOM   2242  O   ASN A2250     187.476 177.017 212.018  1.00135.98           O
ATOM   2243  CB  ASN A2250     186.600 179.900 212.633  1.00135.98           C
ATOM   2244  CG  ASN A2250     186.768 180.352 214.071  1.00135.98           C
ATOM   2245  OD1 ASN A2250     187.780 180.954 214.430  1.00135.98           O
ATOM   2246  ND2 ASN A2250     185.773 180.067 214.902  1.00135.98           N
ATOM   2247  N   PRO A2251     189.134 177.714 213.358  1.00138.87           N
ATOM   2248  CA  PRO A2251     189.410 176.344 213.812  1.00138.87           C
ATOM   2249  C   PRO A2251     188.293 175.772 214.671  1.00138.87           C
ATOM   2250  O   PRO A2251     187.856 174.637 214.455  1.00138.87           O
ATOM   2251  CB  PRO A2251     190.712 176.495 214.609  1.00138.87           C
ATOM   2252  CG  PRO A2251     190.724 177.922 215.045  1.00138.87           C
ATOM   2253  CD  PRO A2251     190.066 178.694 213.940  1.00138.87           C
ATOM   2254  N   ASP A2252     187.822 176.550 215.647  1.00144.49           N
ATOM   2255  CA  ASP A2252     186.762 176.089 216.534  1.00144.49           C
ATOM   2256  C   ASP A2252     185.371 176.278 215.943  1.00144.49           C
ATOM   2257  O   ASP A2252     184.414 175.679 216.445  1.00144.49           O
ATOM   2258  CB  ASP A2252     186.847 176.818 217.877  1.00144.49           C
ATOM   2259  CG  ASP A2252     186.607 178.309 217.744  1.00144.49           C
ATOM   2260  OD1 ASP A2252     187.553 179.034 217.372  1.00144.49           O
ATOM   2261  OD2 ASP A2252     185.472 178.756 218.011  1.00144.49           O
ATOM   2262  N   GLY A2253     185.238 177.094 214.897  1.00133.97           N
ATOM   2263  CA  GLY A2253     183.930 177.309 214.302  1.00133.97           C
ATOM   2264  C   GLY A2253     183.376 176.062 213.641  1.00133.97           C
ATOM   2265  O   GLY A2253     182.164 175.827 213.654  1.00133.97           O
ATOM   2266  N   TYR A2254     184.249 175.249 213.056  1.00127.90           N
ATOM   2267  CA  TYR A2254     183.848 174.046 212.336  1.00127.90           C
ATOM   2268  C   TYR A2254     184.047 172.838 213.246  1.00127.90           C
ATOM   2269  O   TYR A2254     185.174 172.365 213.427  1.00127.90           O
ATOM   2270  CB  TYR A2254     184.648 173.901 211.043  1.00127.90           C
ATOM   2271  CG  TYR A2254     184.318 174.938 209.989  1.00127.90           C
ATOM   2272  CD1 TYR A2254     184.879 176.208 210.038  1.00127.90           C
ATOM   2273  CD2 TYR A2254     183.450 174.646 208.946  1.00127.90           C
ATOM   2274  CE1 TYR A2254     184.583 177.159 209.079  1.00127.90           C
ATOM   2275  CE2 TYR A2254     183.148 175.591 207.981  1.00127.90           C
ATOM   2276  CZ  TYR A2254     183.718 176.845 208.053  1.00127.90           C
ATOM   2277  OH  TYR A2254     183.421 177.789 207.097  1.00127.90           O
ATOM   2278  N   LYS A2255     182.954 172.349 213.823  1.00132.83           N
ATOM   2279  CA  LYS A2255     182.935 171.123 214.608  1.00132.83           C
ATOM   2280  C   LYS A2255     182.259 170.014 213.811  1.00132.83           C
ATOM   2281  O   LYS A2255     181.745 170.233 212.713  1.00132.83           O
ATOM   2282  CB  LYS A2255     182.213 171.339 215.943  1.00132.83           C
ATOM   2283  CG  LYS A2255     182.667 172.570 216.708  1.00132.83           C
ATOM   2284  CD  LYS A2255     181.835 172.770 217.963  1.00132.83           C
ATOM   2285  CE  LYS A2255     182.088 174.133 218.583  1.00132.83           C
ATOM   2286  NZ  LYS A2255     181.218 174.370 219.768  1.00132.83           N
ATOM   2287  N   ALA A2256     182.238 168.813 214.395  1.00128.95           N
ATOM   2288  CA  ALA A2256     181.696 167.656 213.687  1.00128.95           C
ATOM   2289  C   ALA A2256     180.238 167.873 213.300  1.00128.95           C
ATOM   2290  O   ALA A2256     179.817 167.492 212.202  1.00128.95           O
ATOM   2291  CB  ALA A2256     181.845 166.400 214.544  1.00128.95           C
ATOM   2292  N   ASP A2257     179.452 168.478 214.190  1.00128.93           N
ATOM   2293  CA  ASP A2257     178.064 168.794 213.885  1.00128.93           C
ATOM   2294  C   ASP A2257     177.908 170.086 213.092  1.00128.93           C
ATOM   2295  O   ASP A2257     176.805 170.368 212.613  1.00128.93           O
ATOM   2296  CB  ASP A2257     177.253 168.880 215.184  1.00128.93           C
ATOM   2297  CG  ASP A2257     175.760 169.001 214.937  1.00128.93           C
ATOM   2298  OD1 ASP A2257     175.147 168.010 214.490  1.00128.93           O
ATOM   2299  OD2 ASP A2257     175.201 170.090 215.188  1.00128.93           O
ATOM   2300  N   THR A2258     178.976 170.867 212.932  1.00119.36           N
ATOM   2301  CA  THR A2258     178.869 172.140 212.232  1.00119.36           C
ATOM   2302  C   THR A2258     178.454 171.927 210.782  1.00119.36           C
ATOM   2303  O   THR A2258     178.994 171.070 210.077  1.00119.36           O
ATOM   2304  CB  THR A2258     180.195 172.901 212.290  1.00119.36           C
ATOM   2305  OG1 THR A2258     180.479 173.265 213.647  1.00119.36           O
ATOM   2306  CG2 THR A2258     180.138 174.161 211.436  1.00119.36           C
ATOM   2307  N   LEU A2259     177.482 172.720 210.346  1.00 93.33           N
ATOM   2308  CA  LEU A2259     176.949 172.652 208.994  1.00 93.33           C
ATOM   2309  C   LEU A2259     177.734 173.608 208.103  1.00 93.33           C
ATOM   2310  O   LEU A2259     177.750 174.819 208.353  1.00 93.33           O
ATOM   2311  CB  LEU A2259     175.462 173.007 209.008  1.00 93.33           C
ATOM   2312  CG  LEU A2259     174.465 171.933 209.449  1.00 93.33           C
ATOM   2313  CD1 LEU A2259     174.408 171.820 210.965  1.00 93.33           C
ATOM   2314  CD2 LEU A2259     173.085 172.228 208.880  1.00 93.33           C
ATOM   2315  N   VAL A2260     178.383 173.076 207.068  1.00 91.75           N
ATOM   2316  CA  VAL A2260     179.260 173.860 206.204  1.00 91.75           C
ATOM   2317  C   VAL A2260     178.504 174.208 204.929  1.00 91.75           C
ATOM   2318  O   VAL A2260     178.118 173.317 204.161  1.00 91.75           O
ATOM   2319  CB  VAL A2260     180.556 173.099 205.884  1.00 91.75           C
ATOM   2320  CG1 VAL A2260     181.546 174.012 205.175  1.00 91.75           C
ATOM   2321  CG2 VAL A2260     181.162 172.523 207.153  1.00 91.75           C
ATOM   2322  N   GLU A2261     178.299 175.504 204.701  1.00 80.54           N
ATOM   2323  CA  GLU A2261     177.651 175.991 203.492  1.00 80.54           C
ATOM   2324  C   GLU A2261     178.690 176.241 202.407  1.00 80.54           C
ATOM   2325  O   GLU A2261     179.759 176.799 202.670  1.00 80.54           O
ATOM   2326  CB  GLU A2261     176.874 177.278 203.775  1.00 80.54           C
ATOM   2327  CG  GLU A2261     176.038 177.765 202.604  1.00 80.54           C
ATOM   2328  CD  GLU A2261     175.228 178.999 202.941  1.00 80.54           C
ATOM   2329  OE1 GLU A2261     174.612 179.028 204.027  1.00 80.54           O
ATOM   2330  OE2 GLU A2261     175.208 179.941 202.122  1.00 80.54           O
ATOM   2331  N   LEU A2262     178.368 175.830 201.185  1.00 79.80           N
ATOM   2332  CA  LEU A2262     179.294 175.940 200.067  1.00 79.80           C
ATOM   2333  C   LEU A2262     178.841 177.006 199.077  1.00 79.80           C
ATOM   2334  O   LEU A2262     177.648 177.255 198.890  1.00 79.80           O
ATOM   2335  CB  LEU A2262     179.463 174.598 199.344  1.00 79.80           C
ATOM   2336  CG  LEU A2262     180.478 173.601 199.914  1.00 79.80           C
ATOM   2337  CD1 LEU A2262     181.878 174.189 199.833  1.00 79.80           C
ATOM   2338  CD2 LEU A2262     180.149 173.192 201.339  1.00 79.80           C
ATOM   2339  N   ASP A2263     179.829 177.646 198.451  1.00 67.14           N
ATOM   2340  CA  ASP A2263     179.575 178.657 197.433  1.00 67.14           C
ATOM   2341  C   ASP A2263     178.985 178.073 196.156  1.00 67.14           C
ATOM   2342  O   ASP A2263     178.365 178.815 195.385  1.00 67.14           O
ATOM   2343  CB  ASP A2263     180.875 179.399 197.114  1.00 67.14           C
ATOM   2344  CG  ASP A2263     180.671 180.560 196.161  1.00 67.14           C
ATOM   2345  OD1 ASP A2263     180.111 181.591 196.588  1.00 67.14           O
ATOM   2346  OD2 ASP A2263     181.077 180.443 194.986  1.00 67.14           O
ATOM   2347  N   VAL A2264     179.153 176.770 195.922  1.00 59.15           N
ATOM   2348  CA  VAL A2264     178.656 176.145 194.703  1.00 59.15           C
ATOM   2349  C   VAL A2264     177.139 176.268 194.638  1.00 59.15           C
ATOM   2350  O   VAL A2264     176.458 176.433 195.658  1.00 59.15           O
ATOM   2351  CB  VAL A2264     179.091 174.671 194.640  1.00 59.15           C
ATOM   2352  CG1 VAL A2264     180.596 174.567 194.608  1.00 59.15           C
ATOM   2353  CG2 VAL A2264     178.542 173.913 195.829  1.00 59.15           C
ATOM   2354  N   LYS A2265     176.603 176.204 193.422  1.00 50.30           N
ATOM   2355  CA  LYS A2265     175.168 176.304 193.199  1.00 50.30           C
ATOM   2356  C   LYS A2265     174.735 175.212 192.234  1.00 50.30           C
ATOM   2357  O   LYS A2265     175.428 174.928 191.254  1.00 50.30           O
ATOM   2358  CB  LYS A2265     174.799 177.693 192.673  1.00 50.30           C
ATOM   2359  CG  LYS A2265     175.291 178.803 193.589  1.00 50.30           C
ATOM   2360  CD  LYS A2265     175.380 180.138 192.890  1.00 50.30           C
ATOM   2361  CE  LYS A2265     176.048 181.168 193.788  1.00 50.30           C
ATOM   2362  NZ  LYS A2265     176.371 182.427 193.062  1.00 50.30           N
ATOM   2363  N   LEU A2266     173.584 174.601 192.520  1.00 47.02           N
ATOM   2364  CA  LEU A2266     173.201 173.371 191.839  1.00 47.02           C
ATOM   2365  C   LEU A2266     172.701 173.600 190.419  1.00 47.02           C
ATOM   2366  O   LEU A2266     172.505 172.627 189.685  1.00 47.02           O
ATOM   2367  CB  LEU A2266     172.137 172.637 192.652  1.00 47.02           C
ATOM   2368  CG  LEU A2266     172.493 172.402 194.120  1.00 47.02           C
ATOM   2369  CD1 LEU A2266     171.413 171.590 194.811  1.00 47.02           C
ATOM   2370  CD2 LEU A2266     173.845 171.720 194.242  1.00 47.02           C
ATOM   2371  N   SER A2267     172.490 174.852 190.012  1.00 47.11           N
ATOM   2372  CA  SER A2267     171.984 175.113 188.668  1.00 47.11           C
ATOM   2373  C   SER A2267     173.007 174.800 187.580  1.00 47.11           C
ATOM   2374  O   SER A2267     172.630 174.659 186.411  1.00 47.11           O
ATOM   2375  CB  SER A2267     171.538 176.569 188.562  1.00 47.11           C
ATOM   2376  OG  SER A2267     172.598 177.438 188.911  1.00 47.11           O
ATOM   2377  N   ALA A2268     174.288 174.684 187.936  1.00 48.65           N
ATOM   2378  CA  ALA A2268     175.337 174.528 186.932  1.00 48.65           C
ATOM   2379  C   ALA A2268     175.269 173.162 186.254  1.00 48.65           C
ATOM   2380  O   ALA A2268     175.471 173.046 185.037  1.00 48.65           O
ATOM   2381  CB  ALA A2268     176.702 174.747 187.581  1.00 48.65           C
ATOM   2382  N   ILE A2269     175.004 172.108 187.029  1.00 44.91           N
ATOM   2383  CA  ILE A2269     174.855 170.785 186.433  1.00 44.91           C
ATOM   2384  C   ILE A2269     173.602 170.733 185.569  1.00 44.91           C
ATOM   2385  O   ILE A2269     173.569 170.055 184.533  1.00 44.91           O
ATOM   2386  CB  ILE A2269     174.851 169.701 187.522  1.00 44.91           C
ATOM   2387  CG1 ILE A2269     175.898 170.026 188.587  1.00 44.91           C
ATOM   2388  CG2 ILE A2269     175.142 168.345 186.909  1.00 44.91           C
ATOM   2389  CD1 ILE A2269     177.321 169.960 188.085  1.00 44.91           C
ATOM   2390  N   ASP A2270     172.555 171.455 185.973  1.00 46.78           N
ATOM   2391  CA  ASP A2270     171.398 171.606 185.102  1.00 46.78           C
ATOM   2392  C   ASP A2270     171.768 172.308 183.801  1.00 46.78           C
ATOM   2393  O   ASP A2270     171.232 171.968 182.743  1.00 46.78           O
ATOM   2394  CB  ASP A2270     170.291 172.370 185.823  1.00 46.78           C
ATOM   2395  CG  ASP A2270     169.047 172.524 184.976  1.00 46.78           C
ATOM   2396  OD1 ASP A2270     168.391 171.502 184.687  1.00 46.78           O
ATOM   2397  OD2 ASP A2270     168.722 173.667 184.603  1.00 46.78           O
ATOM   2398  N   SER A2271     172.686 173.278 183.853  1.00 52.31           N
ATOM   2399  CA  SER A2271     173.149 173.924 182.624  1.00 52.31           C
ATOM   2400  C   SER A2271     173.907 172.946 181.728  1.00 52.31           C
ATOM   2401  O   SER A2271     173.711 172.928 180.506  1.00 52.31           O
ATOM   2402  CB  SER A2271     174.027 175.128 182.964  1.00 52.31           C
ATOM   2403  OG  SER A2271     175.238 174.723 183.578  1.00 52.31           O
ATOM   2404  N   MET A2272     174.782 172.130 182.314  1.00 52.50           N
ATOM   2405  CA  MET A2272     175.483 171.129 181.511  1.00 52.50           C
ATOM   2406  C   MET A2272     174.501 170.176 180.842  1.00 52.50           C
ATOM   2407  O   MET A2272     174.633 169.864 179.650  1.00 52.50           O
ATOM   2408  CB  MET A2272     176.452 170.325 182.370  1.00 52.50           C
ATOM   2409  CG  MET A2272     177.755 170.998 182.692  1.00 52.50           C
ATOM   2410  SD  MET A2272     178.253 170.429 184.321  1.00 52.50           S
ATOM   2411  CE  MET A2272     178.000 168.667 184.134  1.00 52.50           C
ATOM   2412  N   LEU A2273     173.517 169.690 181.605  1.00 48.03           N
ATOM   2413  CA  LEU A2273     172.531 168.771 181.045  1.00 48.03           C
ATOM   2414  C   LEU A2273     171.704 169.445 179.959  1.00 48.03           C
ATOM   2415  O   LEU A2273     171.403 168.829 178.931  1.00 48.03           O
ATOM   2416  CB  LEU A2273     171.627 168.226 182.150  1.00 48.03           C
ATOM   2417  CG  LEU A2273     172.029 166.949 182.889  1.00 48.03           C
ATOM   2418  CD1 LEU A2273     172.024 165.773 181.931  1.00 48.03           C
ATOM   2419  CD2 LEU A2273     173.381 167.080 183.564  1.00 48.03           C
ATOM   2420  N   ARG A2274     171.332 170.711 180.163  1.00 48.64           N
ATOM   2421  CA  ARG A2274     170.588 171.429 179.138  1.00 48.64           C
ATOM   2422  C   ARG A2274     171.425 171.657 177.892  1.00 48.64           C
ATOM   2423  O   ARG A2274     170.862 171.822 176.804  1.00 48.64           O
ATOM   2424  CB  ARG A2274     170.081 172.767 179.677  1.00 48.64           C
ATOM   2425  CG  ARG A2274     171.079 173.900 179.553  1.00 48.64           C
ATOM   2426  CD  ARG A2274     170.532 175.228 180.024  1.00 48.64           C
ATOM   2427  NE  ARG A2274     170.213 175.221 181.444  1.00 48.64           N
ATOM   2428  CZ  ARG A2274     168.999 175.422 181.934  1.00 48.64           C
ATOM   2429  NH1 ARG A2274     167.964 175.648 181.144  1.00 48.64           N
ATOM   2430  NH2 ARG A2274     168.821 175.407 183.251  1.00 48.64           N
ATOM   2431  N   GLU A2275     172.752 171.671 178.022  1.00 57.53           N
ATOM   2432  CA  GLU A2275     173.590 171.891 176.849  1.00 57.53           C
ATOM   2433  C   GLU A2275     173.838 170.600 176.072  1.00 57.53           C
ATOM   2434  O   GLU A2275     173.472 170.494 174.897  1.00 57.53           O
ATOM   2435  CB  GLU A2275     174.917 172.535 177.258  1.00 57.53           C
ATOM   2436  CG  GLU A2275     175.854 172.770 176.085  1.00 57.53           C
ATOM   2437  CD  GLU A2275     175.120 173.236 174.837  1.00 57.53           C
ATOM   2438  OE1 GLU A2275     174.353 174.220 174.920  1.00 57.53           O
ATOM   2439  OE2 GLU A2275     175.302 172.606 173.775  1.00 57.53           O
ATOM   2440  N   SER A2276     174.472 169.610 176.709  1.00 57.44           N
ATOM   2441  CA  SER A2276     174.913 168.429 175.966  1.00 57.44           C
ATOM   2442  C   SER A2276     173.735 167.644 175.405  1.00 57.44           C
ATOM   2443  O   SER A2276     173.692 167.342 174.208  1.00 57.44           O
ATOM   2444  CB  SER A2276     175.776 167.535 176.851  1.00 57.44           C
ATOM   2445  OG  SER A2276     177.104 168.016 176.890  1.00 57.44           O
ATOM   2446  N   LEU A2277     172.778 167.300 176.249  1.00 50.91           N
ATOM   2447  CA  LEU A2277     171.588 166.614 175.773  1.00 50.91           C
ATOM   2448  C   LEU A2277     170.626 167.634 175.179  1.00 50.91           C
ATOM   2449  O   LEU A2277     170.262 168.597 175.862  1.00 50.91           O
ATOM   2450  CB  LEU A2277     170.920 165.844 176.902  1.00 50.91           C
ATOM   2451  CG  LEU A2277     171.789 164.793 177.593  1.00 50.91           C
ATOM   2452  CD1 LEU A2277     171.024 164.119 178.722  1.00 50.91           C
ATOM   2453  CD2 LEU A2277     172.285 163.769 176.587  1.00 50.91           C
ATOM   2454  N   PRO A2278     170.207 167.476 173.927  1.00 46.76           N
ATOM   2455  CA  PRO A2278     169.336 168.479 173.312  1.00 46.76           C
ATOM   2456  C   PRO A2278     167.985 168.548 174.003  1.00 46.76           C
ATOM   2457  O   PRO A2278     167.469 167.549 174.508  1.00 46.76           O
ATOM   2458  CB  PRO A2278     169.197 167.989 171.868  1.00 46.76           C
ATOM   2459  CG  PRO A2278     169.417 166.520 171.960  1.00 46.76           C
ATOM   2460  CD  PRO A2278     170.440 166.325 173.041  1.00 46.76           C
ATOM   2461  N   PHE A2279     167.421 169.754 174.020  1.00 54.00           N
ATOM   2462  CA  PHE A2279     166.097 170.063 174.555  1.00 54.00           C
ATOM   2463  C   PHE A2279     165.990 169.871 176.060  1.00 54.00           C
ATOM   2464  O   PHE A2279     164.875 169.824 176.583  1.00 54.00           O
ATOM   2465  CB  PHE A2279     164.998 169.229 173.886  1.00 54.00           C
ATOM   2466  CG  PHE A2279     165.090 169.193 172.398  1.00 54.00           C
ATOM   2467  CD1 PHE A2279     164.630 170.252 171.639  1.00 54.00           C
ATOM   2468  CD2 PHE A2279     165.638 168.101 171.754  1.00 54.00           C
ATOM   2469  CE1 PHE A2279     164.712 170.221 170.266  1.00 54.00           C
ATOM   2470  CE2 PHE A2279     165.726 168.067 170.383  1.00 54.00           C
ATOM   2471  CZ  PHE A2279     165.260 169.128 169.638  1.00 54.00           C
ATOM   2472  N   TYR A2280     167.104 169.748 176.780  1.00 48.60           N
ATOM   2473  CA  TYR A2280     166.974 169.409 178.190  1.00 48.60           C
ATOM   2474  C   TYR A2280     166.382 170.550 179.004  1.00 48.60           C
ATOM   2475  O   TYR A2280     165.718 170.294 180.019  1.00 48.60           O
ATOM   2476  CB  TYR A2280     168.313 168.997 178.778  1.00 48.60           C
ATOM   2477  CG  TYR A2280     168.187 168.599 180.218  1.00 48.60           C
ATOM   2478  CD1 TYR A2280     167.650 167.372 180.562  1.00 48.60           C
ATOM   2479  CD2 TYR A2280     168.541 169.469 181.235  1.00 48.60           C
ATOM   2480  CE1 TYR A2280     167.511 167.003 181.872  1.00 48.60           C
ATOM   2481  CE2 TYR A2280     168.402 169.110 182.554  1.00 48.60           C
ATOM   2482  CZ  TYR A2280     167.883 167.876 182.867  1.00 48.60           C
ATOM   2483  OH  TYR A2280     167.738 167.507 184.185  1.00 48.60           O
ATOM   2484  N   SER A2281     166.593 171.801 178.587  1.00 56.72           N
ATOM   2485  CA  SER A2281     165.880 172.887 179.245  1.00 56.72           C
ATOM   2486  C   SER A2281     164.380 172.755 179.053  1.00 56.72           C
ATOM   2487  O   SER A2281     163.615 173.273 179.866  1.00 56.72           O
ATOM   2488  CB  SER A2281     166.344 174.251 178.743  1.00 56.72           C
ATOM   2489  OG  SER A2281     167.701 174.489 179.042  1.00 56.72           O
ATOM   2490  N   LEU A2282     163.932 172.067 178.001  1.00 55.39           N
ATOM   2491  CA  LEU A2282     162.505 171.783 177.895  1.00 55.39           C
ATOM   2492  C   LEU A2282     162.039 170.957 179.088  1.00 55.39           C
ATOM   2493  O   LEU A2282     161.069 171.316 179.766  1.00 55.39           O
ATOM   2494  CB  LEU A2282     162.198 171.070 176.578  1.00 55.39           C
ATOM   2495  CG  LEU A2282     162.511 171.901 175.334  1.00 55.39           C
ATOM   2496  CD1 LEU A2282     162.057 171.193 174.076  1.00 55.39           C
ATOM   2497  CD2 LEU A2282     161.866 173.265 175.444  1.00 55.39           C
ATOM   2498  N   ARG A2283     162.768 169.882 179.400  1.00 49.79           N
ATOM   2499  CA  ARG A2283     162.434 169.070 180.564  1.00 49.79           C
ATOM   2500  C   ARG A2283     162.517 169.878 181.853  1.00 49.79           C
ATOM   2501  O   ARG A2283     161.653 169.750 182.728  1.00 49.79           O
ATOM   2502  CB  ARG A2283     163.363 167.861 180.645  1.00 49.79           C
ATOM   2503  CG  ARG A2283     163.295 166.930 179.460  1.00 49.79           C
ATOM   2504  CD  ARG A2283     164.312 165.824 179.605  1.00 49.79           C
ATOM   2505  NE  ARG A2283     164.266 164.880 178.497  1.00 49.79           N
ATOM   2506  CZ  ARG A2283     165.241 164.034 178.203  1.00 49.79           C
ATOM   2507  NH1 ARG A2283     166.360 164.000 178.907  1.00 49.79           N
ATOM   2508  NH2 ARG A2283     165.090 163.200 177.179  1.00 49.79           N
ATOM   2509  N   THR A2284     163.548 170.715 181.997  1.00 48.00           N
ATOM   2510  CA  THR A2284     163.735 171.414 183.266  1.00 48.00           C
ATOM   2511  C   THR A2284     162.741 172.560 183.426  1.00 48.00           C
ATOM   2512  O   THR A2284     161.920 172.560 184.350  1.00 48.00           O
ATOM   2513  CB  THR A2284     165.168 171.926 183.390  1.00 48.00           C
ATOM   2514  OG1 THR A2284     166.071 170.821 183.307  1.00 48.00           O
ATOM   2515  CG2 THR A2284     165.360 172.601 184.729  1.00 48.00           C
ATOM   2516  N   GLU A2285     162.796 173.546 182.533  1.00 54.61           N
ATOM   2517  CA  GLU A2285     161.970 174.738 182.647  1.00 54.61           C
ATOM   2518  C   GLU A2285     160.518 174.522 182.244  1.00 54.61           C
ATOM   2519  O   GLU A2285     159.695 175.411 182.483  1.00 54.61           O
ATOM   2520  CB  GLU A2285     162.546 175.863 181.788  1.00 54.61           C
ATOM   2521  CG  GLU A2285     164.047 176.032 181.874  1.00 54.61           C
ATOM   2522  CD  GLU A2285     164.522 176.229 183.292  1.00 54.61           C
ATOM   2523  OE1 GLU A2285     163.992 177.133 183.970  1.00 54.61           O
ATOM   2524  OE2 GLU A2285     165.437 175.502 183.723  1.00 54.61           O
ATOM   2525  N   ARG A2286     160.171 173.391 181.626  1.00 57.10           N
ATOM   2526  CA  ARG A2286     158.798 173.188 181.197  1.00 57.10           C
ATOM   2527  C   ARG A2286     158.234 171.810 181.503  1.00 57.10           C
ATOM   2528  O   ARG A2286     157.012 171.645 181.425  1.00 57.10           O
ATOM   2529  CB  ARG A2286     158.665 173.459 179.692  1.00 57.10           C
ATOM   2530  CG  ARG A2286     158.754 174.929 179.342  1.00 57.10           C
ATOM   2531  CD  ARG A2286     157.615 175.693 179.995  1.00 57.10           C
ATOM   2532  NE  ARG A2286     157.734 177.137 179.829  1.00 57.10           N
ATOM   2533  CZ  ARG A2286     158.653 177.889 180.419  1.00 57.10           C
ATOM   2534  NH1 ARG A2286     159.554 177.369 181.237  1.00 57.10           N
ATOM   2535  NH2 ARG A2286     158.664 179.199 180.189  1.00 57.10           N
ATOM   2536  N   ASN A2287     159.068 170.829 181.859  1.00 54.27           N
ATOM   2537  CA  ASN A2287     158.618 169.468 182.167  1.00 54.27           C
ATOM   2538  C   ASN A2287     157.997 168.805 180.937  1.00 54.27           C
ATOM   2539  O   ASN A2287     156.866 168.319 180.970  1.00 54.27           O
ATOM   2540  CB  ASN A2287     157.648 169.453 183.352  1.00 54.27           C
ATOM   2541  CG  ASN A2287     158.236 170.091 184.590  1.00 54.27           C
ATOM   2542  OD1 ASN A2287     159.224 169.609 185.140  1.00 54.27           O
ATOM   2543  ND2 ASN A2287     157.631 171.186 185.034  1.00 54.27           N
ATOM   2544  N   LEU A2288     158.748 168.804 179.841  1.00 58.63           N
ATOM   2545  CA  LEU A2288     158.352 168.152 178.602  1.00 58.63           C
ATOM   2546  C   LEU A2288     159.440 167.163 178.214  1.00 58.63           C
ATOM   2547  O   LEU A2288     160.614 167.538 178.141  1.00 58.63           O
ATOM   2548  CB  LEU A2288     158.147 169.180 177.483  1.00 58.63           C
ATOM   2549  CG  LEU A2288     156.792 169.878 177.357  1.00 58.63           C
ATOM   2550  CD1 LEU A2288     156.564 170.813 178.514  1.00 58.63           C
ATOM   2551  CD2 LEU A2288     156.721 170.646 176.055  1.00 58.63           C
ATOM   2552  N   LEU A2289     159.061 165.908 177.966  1.00 61.31           N
ATOM   2553  CA  LEU A2289     160.025 164.879 177.583  1.00 61.31           C
ATOM   2554  C   LEU A2289     160.142 164.854 176.063  1.00 61.31           C
ATOM   2555  O   LEU A2289     159.209 164.443 175.370  1.00 61.31           O
ATOM   2556  CB  LEU A2289     159.611 163.510 178.116  1.00 61.31           C
ATOM   2557  CG  LEU A2289     160.508 162.363 177.639  1.00 61.31           C
ATOM   2558  CD1 LEU A2289     161.952 162.595 178.052  1.00 61.31           C
ATOM   2559  CD2 LEU A2289     160.013 161.024 178.155  1.00 61.31           C
ATOM   2560  N   VAL A2290     161.293 165.279 175.549  1.00 58.97           N
ATOM   2561  CA  VAL A2290     161.544 165.360 174.115  1.00 58.97           C
ATOM   2562  C   VAL A2290     162.649 164.377 173.773  1.00 58.97           C
ATOM   2563  O   VAL A2290     163.783 164.517 174.248  1.00 58.97           O
ATOM   2564  CB  VAL A2290     161.936 166.780 173.680  1.00 58.97           C
ATOM   2565  CG1 VAL A2290     161.882 166.899 172.174  1.00 58.97           C
ATOM   2566  CG2 VAL A2290     161.027 167.802 174.330  1.00 58.97           C
ATOM   2567  N   GLN A2291     162.327 163.400 172.936  1.00 66.48           N
ATOM   2568  CA  GLN A2291     163.296 162.415 172.484  1.00 66.48           C
ATOM   2569  C   GLN A2291     163.336 162.442 170.967  1.00 66.48           C
ATOM   2570  O   GLN A2291     162.296 162.564 170.313  1.00 66.48           O
ATOM   2571  CB  GLN A2291     162.950 161.006 172.989  1.00 66.48           C
ATOM   2572  CG  GLN A2291     163.957 159.925 172.610  1.00 66.48           C
ATOM   2573  CD  GLN A2291     164.047 158.823 173.655  1.00 66.48           C
ATOM   2574  OE1 GLN A2291     163.031 158.357 174.171  1.00 66.48           O
ATOM   2575  NE2 GLN A2291     165.267 158.406 173.973  1.00 66.48           N
ATOM   2576  N   GLU A2292     164.540 162.344 170.412  1.00 67.29           N
ATOM   2577  CA  GLU A2292     164.704 162.454 168.969  1.00 67.29           C
ATOM   2578  C   GLU A2292     164.038 161.272 168.284  1.00 67.29           C
ATOM   2579  O   GLU A2292     164.523 160.141 168.373  1.00 67.29           O
ATOM   2580  CB  GLU A2292     166.189 162.509 168.615  1.00 67.29           C
ATOM   2581  CG  GLU A2292     166.898 163.767 169.085  1.00 67.29           C
ATOM   2582  CD  GLU A2292     168.205 164.019 168.354  1.00 67.29           C
ATOM   2583  OE1 GLU A2292     169.051 163.101 168.313  1.00 67.29           O
ATOM   2584  OE2 GLU A2292     168.394 165.138 167.832  1.00 67.29           O
ATOM   2585  N   GLY A2293     162.930 161.537 167.591  1.00 75.59           N
ATOM   2586  CA  GLY A2293     162.176 160.515 166.909  1.00 75.59           C
ATOM   2587  C   GLY A2293     162.393 160.539 165.406  1.00 75.59           C
ATOM   2588  O   GLY A2293     163.240 161.259 164.874  1.00 75.59           O
ATOM   2589  N   GLU A2294     161.600 159.723 164.715  1.00 80.77           N
ATOM   2590  CA  GLU A2294     161.828 159.526 163.288  1.00 80.77           C
ATOM   2591  C   GLU A2294     161.539 160.800 162.497  1.00 80.77           C
ATOM   2592  O   GLU A2294     162.347 161.221 161.661  1.00 80.77           O
ATOM   2593  CB  GLU A2294     160.986 158.355 162.786  1.00 80.77           C
ATOM   2594  CG  GLU A2294     161.197 158.041 161.317  1.00 80.77           C
ATOM   2595  CD  GLU A2294     162.613 157.561 161.030  1.00 80.77           C
ATOM   2596  OE1 GLU A2294     163.254 157.021 161.951  1.00 80.77           O
ATOM   2597  OE2 GLU A2294     163.095 157.712 159.886  1.00 80.77           O
ATOM   2598  N   GLU A2295     160.389 161.431 162.746  1.00 87.43           N
ATOM   2599  CA  GLU A2295     160.048 162.701 162.098  1.00 87.43           C
ATOM   2600  C   GLU A2295     160.450 163.889 162.974  1.00 87.43           C
ATOM   2601  O   GLU A2295     159.650 164.772 163.277  1.00 87.43           O
ATOM   2602  CB  GLU A2295     158.561 162.765 161.779  1.00 87.43           C
ATOM   2603  CG  GLU A2295     158.053 161.695 160.842  1.00 87.43           C
ATOM   2604  CD  GLU A2295     157.493 160.502 161.586  1.00 87.43           C
ATOM   2605  OE1 GLU A2295     157.005 160.696 162.718  1.00 87.43           O
ATOM   2606  OE2 GLU A2295     157.524 159.378 161.042  1.00 87.43           O
ATOM   2607  N   GLY A2296     161.718 163.909 163.372  1.00 74.30           N
ATOM   2608  CA  GLY A2296     162.209 164.992 164.203  1.00 74.30           C
ATOM   2609  C   GLY A2296     162.281 164.655 165.678  1.00 74.30           C
ATOM   2610  O   GLY A2296     163.203 163.962 166.108  1.00 74.30           O
ATOM   2611  N   PHE A2297     161.313 165.116 166.469  1.00 69.44           N
ATOM   2612  CA  PHE A2297     161.343 164.929 167.910  1.00 69.44           C
ATOM   2613  C   PHE A2297     159.935 164.685 168.430  1.00 69.44           C
ATOM   2614  O   PHE A2297     158.981 165.329 167.984  1.00 69.44           O
ATOM   2615  CB  PHE A2297     161.949 166.151 168.608  1.00 69.44           C
ATOM   2616  CG  PHE A2297     163.171 166.685 167.929  1.00 69.44           C
ATOM   2617  CD1 PHE A2297     164.378 166.016 168.020  1.00 69.44           C
ATOM   2618  CD2 PHE A2297     163.106 167.843 167.179  1.00 69.44           C
ATOM   2619  CE1 PHE A2297     165.501 166.497 167.389  1.00 69.44           C
ATOM   2620  CE2 PHE A2297     164.226 168.328 166.544  1.00 69.44           C
ATOM   2621  CZ  PHE A2297     165.426 167.655 166.649  1.00 69.44           C
ATOM   2622  N   GLU A2298     159.813 163.757 169.376  1.00 65.10           N
ATOM   2623  CA  GLU A2298     158.547 163.480 170.041  1.00 65.10           C
ATOM   2624  C   GLU A2298     158.578 164.049 171.452  1.00 65.10           C
ATOM   2625  O   GLU A2298     159.545 163.837 172.194  1.00 65.10           O
ATOM   2626  CB  GLU A2298     158.253 161.981 170.092  1.00 65.10           C
ATOM   2627  CG  GLU A2298     156.964 161.645 170.835  1.00 65.10           C
ATOM   2628  CD  GLU A2298     156.803 160.162 171.100  1.00 65.10           C
ATOM   2629  OE1 GLU A2298     157.619 159.602 171.863  1.00 65.10           O
ATOM   2630  OE2 GLU A2298     155.860 159.557 170.548  1.00 65.10           O
ATOM   2631  N   VAL A2299     157.516 164.761 171.816  1.00 69.17           N
ATOM   2632  CA  VAL A2299     157.382 165.399 173.117  1.00 69.17           C
ATOM   2633  C   VAL A2299     156.166 164.822 173.823  1.00 69.17           C
ATOM   2634  O   VAL A2299     155.073 164.751 173.253  1.00 69.17           O
ATOM   2635  CB  VAL A2299     157.258 166.929 172.987  1.00 69.17           C
ATOM   2636  CG1 VAL A2299     157.413 167.584 174.342  1.00 69.17           C
ATOM   2637  CG2 VAL A2299     158.291 167.449 172.015  1.00 69.17           C
ATOM   2638  N   ARG A2300     156.363 164.416 175.068  1.00 70.73           N
ATOM   2639  CA  ARG A2300     155.324 163.821 175.888  1.00 70.73           C
ATOM   2640  C   ARG A2300     155.349 164.473 177.262  1.00 70.73           C
ATOM   2641  O   ARG A2300     156.228 165.283 177.577  1.00 70.73           O
ATOM   2642  CB  ARG A2300     155.518 162.303 176.014  1.00 70.73           C
ATOM   2643  CG  ARG A2300     155.359 161.533 174.712  1.00 70.73           C
ATOM   2644  CD  ARG A2300     155.691 160.064 174.914  1.00 70.73           C
ATOM   2645  NE  ARG A2300     157.113 159.874 175.176  1.00 70.73           N
ATOM   2646  CZ  ARG A2300     157.661 158.729 175.557  1.00 70.73           C
ATOM   2647  NH1 ARG A2300     156.932 157.642 175.746  1.00 70.73           N
ATOM   2648  NH2 ARG A2300     158.975 158.674 175.756  1.00 70.73           N
ATOM   2649  N   SER A2301     154.372 164.102 178.085  1.00 67.76           N
ATOM   2650  CA  SER A2301     154.405 164.478 179.487  1.00 67.76           C
ATOM   2651  C   SER A2301     155.637 163.873 180.156  1.00 67.76           C
ATOM   2652  O   SER A2301     156.348 163.046 179.577  1.00 67.76           O
ATOM   2653  CB  SER A2301     153.128 164.025 180.195  1.00 67.76           C
ATOM   2654  OG  SER A2301     152.011 164.779 179.755  1.00 67.76           O
ATOM   2655  N   TRP A2302     155.889 164.296 181.391  1.00 56.27           N
ATOM   2656  CA  TRP A2302     157.148 163.947 182.043  1.00 56.27           C
ATOM   2657  C   TRP A2302     157.488 162.462 182.146  1.00 56.27           C
ATOM   2658  O   TRP A2302     158.549 162.062 181.652  1.00 56.27           O
ATOM   2659  CB  TRP A2302     157.229 164.560 183.440  1.00 56.27           C
ATOM   2660  CG  TRP A2302     158.466 164.093 184.113  1.00 56.27           C
ATOM   2661  CD1 TRP A2302     158.541 163.292 185.213  1.00 56.27           C
ATOM   2662  CD2 TRP A2302     159.805 164.228 183.627  1.00 56.27           C
ATOM   2663  NE1 TRP A2302     159.851 163.004 185.500  1.00 56.27           N
ATOM   2664  CE2 TRP A2302     160.647 163.559 184.534  1.00 56.27           C
ATOM   2665  CE3 TRP A2302     160.378 164.886 182.536  1.00 56.27           C
ATOM   2666  CZ2 TRP A2302     162.024 163.529 184.386  1.00 56.27           C
ATOM   2667  CZ3 TRP A2302     161.744 164.853 182.392  1.00 56.27           C
ATOM   2668  CH2 TRP A2302     162.551 164.174 183.308  1.00 56.27           C
ATOM   2669  N   PRO A2303     156.666 161.615 182.776  1.00 64.03           N
ATOM   2670  CA  PRO A2303     157.117 160.236 183.026  1.00 64.03           C
ATOM   2671  C   PRO A2303     157.393 159.442 181.761  1.00 64.03           C
ATOM   2672  O   PRO A2303     158.131 158.450 181.825  1.00 64.03           O
ATOM   2673  CB  PRO A2303     155.961 159.626 183.826  1.00 64.03           C
ATOM   2674  CG  PRO A2303     154.770 160.392 183.403  1.00 64.03           C
ATOM   2675  CD  PRO A2303     155.240 161.790 183.111  1.00 64.03           C
ATOM   2676  N   GLY A2304     156.832 159.843 180.623  1.00 76.76           N
ATOM   2677  CA  GLY A2304     157.007 159.112 179.384  1.00 76.76           C
ATOM   2678  C   GLY A2304     155.995 157.994 179.281  1.00 76.76           C
ATOM   2679  O   GLY A2304     155.753 157.444 178.204  1.00 76.76           O
ATOM   2680  N   ILE A2305     155.395 157.659 180.424  1.00 83.06           N
ATOM   2681  CA  ILE A2305     154.365 156.630 180.464  1.00 83.06           C
ATOM   2682  C   ILE A2305     153.089 157.126 179.798  1.00 83.06           C
ATOM   2683  O   ILE A2305     152.401 156.371 179.101  1.00 83.06           O
ATOM   2684  CB  ILE A2305     154.122 156.195 181.919  1.00 83.06           C
ATOM   2685  CG1 ILE A2305     155.422 155.669 182.530  1.00 83.06           C
ATOM   2686  CG2 ILE A2305     153.029 155.142 181.991  1.00 83.06           C
ATOM   2687  CD1 ILE A2305     155.330 155.381 184.008  1.00 83.06           C
ATOM   2688  N   ASP A2306     152.753 158.399 180.001  1.00 86.50           N
ATOM   2689  CA  ASP A2306     151.531 158.954 179.436  1.00 86.50           C
ATOM   2690  C   ASP A2306     151.576 158.913 177.914  1.00 86.50           C
ATOM   2691  O   ASP A2306     152.609 159.186 177.296  1.00 86.50           O
ATOM   2692  CB  ASP A2306     151.329 160.390 179.922  1.00 86.50           C
ATOM   2693  CG  ASP A2306     149.923 160.896 179.673  1.00 86.50           C
ATOM   2694  OD1 ASP A2306     149.037 160.630 180.511  1.00 86.50           O
ATOM   2695  OD2 ASP A2306     149.703 161.560 178.639  1.00 86.50           O
ATOM   2696  N   GLY A2307     150.440 158.567 177.310  1.00 87.32           N
ATOM   2697  CA  GLY A2307     150.370 158.361 175.876  1.00 87.32           C
ATOM   2698  C   GLY A2307     150.235 159.611 175.037  1.00 87.32           C
ATOM   2699  O   GLY A2307     150.240 159.509 173.806  1.00 87.32           O
ATOM   2700  N   LYS A2308     150.111 160.781 175.657  1.00 84.66           N
ATOM   2701  CA  LYS A2308     149.994 162.019 174.896  1.00 84.66           C
ATOM   2702  C   LYS A2308     151.330 162.350 174.243  1.00 84.66           C
ATOM   2703  O   LYS A2308     152.309 162.658 174.932  1.00 84.66           O
ATOM   2704  CB  LYS A2308     149.536 163.162 175.798  1.00 84.66           C
ATOM   2705  CG  LYS A2308     148.098 163.041 176.270  1.00 84.66           C
ATOM   2706  CD  LYS A2308     147.697 164.232 177.123  1.00 84.66           C
ATOM   2707  CE  LYS A2308     146.306 164.047 177.704  1.00 84.66           C
ATOM   2708  NZ  LYS A2308     145.866 165.241 178.475  1.00 84.66           N
ATOM   2709  N   SER A2309     151.370 162.289 172.914  1.00 78.44           N
ATOM   2710  CA  SER A2309     152.581 162.549 172.153  1.00 78.44           C
ATOM   2711  C   SER A2309     152.321 163.647 171.134  1.00 78.44           C
ATOM   2712  O   SER A2309     151.285 163.652 170.462  1.00 78.44           O
ATOM   2713  CB  SER A2309     153.078 161.283 171.444  1.00 78.44           C
ATOM   2714  OG  SER A2309     152.073 160.741 170.604  1.00 78.44           O
ATOM   2715  N   LYS A2310     153.270 164.572 171.026  1.00 81.59           N
ATOM   2716  CA  LYS A2310     153.215 165.671 170.078  1.00 81.59           C
ATOM   2717  C   LYS A2310     154.538 165.715 169.327  1.00 81.59           C
ATOM   2718  O   LYS A2310     155.541 165.151 169.768  1.00 81.59           O
ATOM   2719  CB  LYS A2310     152.938 167.007 170.786  1.00 81.59           C
ATOM   2720  CG  LYS A2310     151.791 166.935 171.792  1.00 81.59           C
ATOM   2721  CD  LYS A2310     151.084 168.269 171.958  1.00 81.59           C
ATOM   2722  CE  LYS A2310     150.473 168.405 173.344  1.00 81.59           C
ATOM   2723  NZ  LYS A2310     149.350 169.384 173.364  1.00 81.59           N
ATOM   2724  N   THR A2311     154.538 166.380 168.177  1.00 82.22           N
ATOM   2725  CA  THR A2311     155.676 166.325 167.273  1.00 82.22           C
ATOM   2726  C   THR A2311     156.297 167.705 167.121  1.00 82.22           C
ATOM   2727  O   THR A2311     155.586 168.703 166.987  1.00 82.22           O
ATOM   2728  CB  THR A2311     155.256 165.784 165.898  1.00 82.22           C
ATOM   2729  OG1 THR A2311     154.454 164.609 166.071  1.00 82.22           O
ATOM   2730  CG2 THR A2311     156.476 165.426 165.069  1.00 82.22           C
ATOM   2731  N   ILE A2312     157.627 167.752 167.152  1.00 82.67           N
ATOM   2732  CA  ILE A2312     158.399 168.942 166.808  1.00 82.67           C
ATOM   2733  C   ILE A2312     159.328 168.555 165.671  1.00 82.67           C
ATOM   2734  O   ILE A2312     159.871 167.445 165.658  1.00 82.67           O
ATOM   2735  CB  ILE A2312     159.190 169.497 168.000  1.00 82.67           C
ATOM   2736  CG1 ILE A2312     158.241 169.887 169.129  1.00 82.67           C
ATOM   2737  CG2 ILE A2312     160.006 170.703 167.579  1.00 82.67           C
ATOM   2738  CD1 ILE A2312     158.943 170.457 170.342  1.00 82.67           C
ATOM   2739  N   LEU A2313     159.483 169.446 164.702  1.00 93.91           N
ATOM   2740  CA  LEU A2313     160.083 169.092 163.427  1.00 93.91           C
ATOM   2741  C   LEU A2313     161.196 170.068 163.066  1.00 93.91           C
ATOM   2742  O   LEU A2313     160.973 171.287 162.990  1.00 93.91           O
ATOM   2743  CB  LEU A2313     159.012 169.039 162.341  1.00 93.91           C
ATOM   2744  CG  LEU A2313     157.976 167.941 162.611  1.00 93.91           C
ATOM   2745  CD1 LEU A2313     156.745 168.513 163.316  1.00 93.91           C
ATOM   2746  CD2 LEU A2313     157.595 167.184 161.352  1.00 93.91           C
ATOM   2747  N   LEU A2314     162.394 169.512 162.877  1.00 85.21           N
ATOM   2748  CA  LEU A2314     163.531 170.142 162.227  1.00 85.21           C
ATOM   2749  C   LEU A2314     164.001 169.268 161.077  1.00 85.21           C
ATOM   2750  O   LEU A2314     163.834 168.046 161.099  1.00 85.21           O
ATOM   2751  CB  LEU A2314     164.714 170.341 163.177  1.00 85.21           C
ATOM   2752  CG  LEU A2314     164.617 171.298 164.348  1.00 85.21           C
ATOM   2753  CD1 LEU A2314     165.872 171.184 165.187  1.00 85.21           C
ATOM   2754  CD2 LEU A2314     164.494 172.687 163.793  1.00 85.21           C
ATOM   2755  N   ASP A2315     164.599 169.904 160.072  1.00 93.59           N
ATOM   2756  CA  ASP A2315     165.355 169.164 159.073  1.00 93.59           C
ATOM   2757  C   ASP A2315     166.808 168.975 159.483  1.00 93.59           C
ATOM   2758  O   ASP A2315     167.673 168.836 158.614  1.00 93.59           O
ATOM   2759  CB  ASP A2315     165.288 169.870 157.719  1.00 93.59           C
ATOM   2760  CG  ASP A2315     163.950 169.692 157.035  1.00 93.59           C
ATOM   2761  OD1 ASP A2315     163.126 168.901 157.540  1.00 93.59           O
ATOM   2762  OD2 ASP A2315     163.730 170.329 155.984  1.00 93.59           O
ATOM   2763  N   ASN A2316     167.097 169.015 160.781  1.00 90.33           N
ATOM   2764  CA  ASN A2316     168.451 168.863 161.308  1.00 90.33           C
ATOM   2765  C   ASN A2316     168.338 168.593 162.801  1.00 90.33           C
ATOM   2766  O   ASN A2316     168.358 169.523 163.619  1.00 90.33           O
ATOM   2767  CB  ASN A2316     169.300 170.099 161.008  1.00 90.33           C
ATOM   2768  CG  ASN A2316     170.735 169.963 161.480  1.00 90.33           C
ATOM   2769  OD1 ASN A2316     171.091 169.024 162.185  1.00 90.33           O
ATOM   2770  ND2 ASN A2316     171.572 170.908 161.079  1.00 90.33           N
ATOM   2771  N   PRO A2317     168.201 167.326 163.194  1.00 89.21           N
ATOM   2772  CA  PRO A2317     168.259 166.997 164.626  1.00 89.21           C
ATOM   2773  C   PRO A2317     169.607 167.302 165.254  1.00 89.21           C
ATOM   2774  O   PRO A2317     169.689 167.424 166.481  1.00 89.21           O
ATOM   2775  CB  PRO A2317     167.949 165.494 164.654  1.00 89.21           C
ATOM   2776  CG  PRO A2317     168.299 165.005 163.288  1.00 89.21           C
ATOM   2777  CD  PRO A2317     167.997 166.135 162.353  1.00 89.21           C
ATOM   2778  N   GLU A2318     170.666 167.422 164.451  1.00 90.29           N
ATOM   2779  CA  GLU A2318     171.997 167.709 164.970  1.00 90.29           C
ATOM   2780  C   GLU A2318     172.221 169.195 165.233  1.00 90.29           C
ATOM   2781  O   GLU A2318     173.154 169.546 165.964  1.00 90.29           O
ATOM   2782  CB  GLU A2318     173.047 167.174 163.990  1.00 90.29           C
ATOM   2783  CG  GLU A2318     174.475 167.137 164.512  1.00 90.29           C
ATOM   2784  CD  GLU A2318     175.261 168.378 164.143  1.00 90.29           C
ATOM   2785  OE1 GLU A2318     174.929 169.007 163.116  1.00 90.29           O
ATOM   2786  OE2 GLU A2318     176.211 168.723 164.875  1.00 90.29           O
ATOM   2787  N   ASP A2319     171.378 170.069 164.678  1.00 84.34           N
ATOM   2788  CA  ASP A2319     171.541 171.513 164.831  1.00 84.34           C
ATOM   2789  C   ASP A2319     171.414 171.942 166.286  1.00 84.34           C
ATOM   2790  O   ASP A2319     170.316 171.916 166.851  1.00 84.34           O
ATOM   2791  CB  ASP A2319     170.509 172.261 163.982  1.00 84.34           C
ATOM   2792  CG  ASP A2319     170.927 173.686 163.670  1.00 84.34           C
ATOM   2793  OD1 ASP A2319     171.360 174.401 164.596  1.00 84.34           O
ATOM   2794  OD2 ASP A2319     170.815 174.094 162.496  1.00 84.34           O
ATOM   2795  N   ALA A2320     172.528 172.357 166.895  1.00 82.16           N
ATOM   2796  CA  ALA A2320     172.483 172.825 168.276  1.00 82.16           C
ATOM   2797  C   ALA A2320     171.731 174.147 168.392  1.00 82.16           C
ATOM   2798  O   ALA A2320     170.970 174.352 169.344  1.00 82.16           O
ATOM   2799  CB  ALA A2320     173.901 172.961 168.832  1.00 82.16           C
ATOM   2800  N   ALA A2321     171.934 175.056 167.434  1.00 83.49           N
ATOM   2801  CA  ALA A2321     171.259 176.350 167.487  1.00 83.49           C
ATOM   2802  C   ALA A2321     169.752 176.204 167.312  1.00 83.49           C
ATOM   2803  O   ALA A2321     168.973 176.855 168.018  1.00 83.49           O
ATOM   2804  CB  ALA A2321     171.833 177.286 166.424  1.00 83.49           C
ATOM   2805  N   GLN A2322     169.318 175.363 166.369  1.00 80.03           N
ATOM   2806  CA  GLN A2322     167.886 175.153 166.183  1.00 80.03           C
ATOM   2807  C   GLN A2322     167.272 174.466 167.396  1.00 80.03           C
ATOM   2808  O   GLN A2322     166.137 174.768 167.780  1.00 80.03           O
ATOM   2809  CB  GLN A2322     167.628 174.347 164.908  1.00 80.03           C
ATOM   2810  CG  GLN A2322     167.815 175.141 163.620  1.00 80.03           C
ATOM   2811  CD  GLN A2322     166.684 176.123 163.363  1.00 80.03           C
ATOM   2812  OE1 GLN A2322     166.829 177.324 163.581  1.00 80.03           O
ATOM   2813  NE2 GLN A2322     165.555 175.616 162.886  1.00 80.03           N
ATOM   2814  N   GLN A2323     168.003 173.537 168.013  1.00 76.73           N
ATOM   2815  CA  GLN A2323     167.534 172.954 169.265  1.00 76.73           C
ATOM   2816  C   GLN A2323     167.377 174.026 170.333  1.00 76.73           C
ATOM   2817  O   GLN A2323     166.371 174.060 171.053  1.00 76.73           O
ATOM   2818  CB  GLN A2323     168.502 171.867 169.732  1.00 76.73           C
ATOM   2819  CG  GLN A2323     168.443 170.580 168.928  1.00 76.73           C
ATOM   2820  CD  GLN A2323     169.747 169.805 168.975  1.00 76.73           C
ATOM   2821  OE1 GLN A2323     170.738 170.269 169.540  1.00 76.73           O
ATOM   2822  NE2 GLN A2323     169.750 168.617 168.387  1.00 76.73           N
ATOM   2823  N   LYS A2324     168.354 174.930 170.428  1.00 79.52           N
ATOM   2824  CA  LYS A2324     168.283 176.008 171.406  1.00 79.52           C
ATOM   2825  C   LYS A2324     167.088 176.915 171.142  1.00 79.52           C
ATOM   2826  O   LYS A2324     166.442 177.392 172.076  1.00 79.52           O
ATOM   2827  CB  LYS A2324     169.584 176.810 171.386  1.00 79.52           C
ATOM   2828  CG  LYS A2324     170.769 176.110 172.038  1.00 79.52           C
ATOM   2829  CD  LYS A2324     172.047 176.918 171.863  1.00 79.52           C
ATOM   2830  CE  LYS A2324     173.242 176.229 172.502  1.00 79.52           C
ATOM   2831  NZ  LYS A2324     174.420 177.138 172.588  1.00 79.52           N
ATOM   2832  N   SER A2325     166.777 177.166 169.872  1.00 74.84           N
ATOM   2833  CA  SER A2325     165.676 178.070 169.549  1.00 74.84           C
ATOM   2834  C   SER A2325     164.308 177.410 169.723  1.00 74.84           C
ATOM   2835  O   SER A2325     163.343 178.080 170.116  1.00 74.84           O
ATOM   2836  CB  SER A2325     165.860 178.613 168.134  1.00 74.84           C
ATOM   2837  OG  SER A2325     165.841 177.571 167.185  1.00 74.84           O
ATOM   2838  N   ILE A2326     164.198 176.109 169.429  1.00 80.33           N
ATOM   2839  CA  ILE A2326     163.012 175.353 169.833  1.00 80.33           C
ATOM   2840  C   ILE A2326     162.809 175.488 171.330  1.00 80.33           C
ATOM   2841  O   ILE A2326     161.717 175.824 171.814  1.00 80.33           O
ATOM   2842  CB  ILE A2326     163.143 173.869 169.435  1.00 80.33           C
ATOM   2843  CG1 ILE A2326     162.708 173.629 167.999  1.00 80.33           C
ATOM   2844  CG2 ILE A2326     162.310 172.985 170.345  1.00 80.33           C
ATOM   2845  CD1 ILE A2326     163.122 172.290 167.470  1.00 80.33           C
ATOM   2846  N   GLU A2327     163.883 175.239 172.076  1.00 77.65           N
ATOM   2847  CA  GLU A2327     163.896 175.426 173.514  1.00 77.65           C
ATOM   2848  C   GLU A2327     163.375 176.808 173.875  1.00 77.65           C
ATOM   2849  O   GLU A2327     162.493 176.956 174.726  1.00 77.65           O
ATOM   2850  CB  GLU A2327     165.336 175.227 173.979  1.00 77.65           C
ATOM   2851  CG  GLU A2327     165.581 174.993 175.421  1.00 77.65           C
ATOM   2852  CD  GLU A2327     166.981 174.456 175.623  1.00 77.65           C
ATOM   2853  OE1 GLU A2327     167.944 175.244 175.518  1.00 77.65           O
ATOM   2854  OE2 GLU A2327     167.119 173.239 175.870  1.00 77.65           O
ATOM   2855  N   ARG A2328     163.868 177.824 173.170  1.00 73.98           N
ATOM   2856  CA  ARG A2328     163.592 179.206 173.533  1.00 73.98           C
ATOM   2857  C   ARG A2328     162.127 179.561 173.310  1.00 73.98           C
ATOM   2858  O   ARG A2328     161.488 180.163 174.183  1.00 73.98           O
ATOM   2859  CB  ARG A2328     164.506 180.132 172.734  1.00 73.98           C
ATOM   2860  CG  ARG A2328     165.901 180.210 173.315  1.00 73.98           C
ATOM   2861  CD  ARG A2328     166.906 180.713 172.309  1.00 73.98           C
ATOM   2862  NE  ARG A2328     168.258 180.625 172.843  1.00 73.98           N
ATOM   2863  CZ  ARG A2328     169.350 180.942 172.164  1.00 73.98           C
ATOM   2864  NH1 ARG A2328     169.282 181.492 170.965  1.00 73.98           N
ATOM   2865  NH2 ARG A2328     170.541 180.696 172.701  1.00 73.98           N
ATOM   2866  N   PHE A2329     161.569 179.207 172.147  1.00 81.88           N
ATOM   2867  CA  PHE A2329     160.189 179.625 171.932  1.00 81.88           C
ATOM   2868  C   PHE A2329     159.218 178.754 172.716  1.00 81.88           C
ATOM   2869  O   PHE A2329     158.111 179.209 173.015  1.00 81.88           O
ATOM   2870  CB  PHE A2329     159.786 179.656 170.446  1.00 81.88           C
ATOM   2871  CG  PHE A2329     159.492 178.311 169.830  1.00 81.88           C
ATOM   2872  CD1 PHE A2329     160.456 177.611 169.137  1.00 81.88           C
ATOM   2873  CD2 PHE A2329     158.212 177.773 169.908  1.00 81.88           C
ATOM   2874  CE1 PHE A2329     160.150 176.391 168.556  1.00 81.88           C
ATOM   2875  CE2 PHE A2329     157.911 176.556 169.336  1.00 81.88           C
ATOM   2876  CZ  PHE A2329     158.881 175.864 168.661  1.00 81.88           C
ATOM   2877  N   ILE A2330     159.601 177.524 173.071  1.00 81.11           N
ATOM   2878  CA  ILE A2330     158.766 176.764 173.995  1.00 81.11           C
ATOM   2879  C   ILE A2330     158.794 177.402 175.377  1.00 81.11           C
ATOM   2880  O   ILE A2330     157.775 177.446 176.076  1.00 81.11           O
ATOM   2881  CB  ILE A2330     159.197 175.289 174.036  1.00 81.11           C
ATOM   2882  CG1 ILE A2330     158.932 174.625 172.687  1.00 81.11           C
ATOM   2883  CG2 ILE A2330     158.457 174.545 175.132  1.00 81.11           C
ATOM   2884  CD1 ILE A2330     159.517 173.248 172.573  1.00 81.11           C
ATOM   2885  N   LEU A2331     159.957 177.916 175.790  1.00 73.94           N
ATOM   2886  CA  LEU A2331     160.025 178.657 177.046  1.00 73.94           C
ATOM   2887  C   LEU A2331     159.147 179.900 176.996  1.00 73.94           C
ATOM   2888  O   LEU A2331     158.446 180.217 177.965  1.00 73.94           O
ATOM   2889  CB  LEU A2331     161.471 179.041 177.359  1.00 73.94           C
ATOM   2890  CG  LEU A2331     162.436 177.869 177.529  1.00 73.94           C
ATOM   2891  CD1 LEU A2331     163.828 178.332 177.930  1.00 73.94           C
ATOM   2892  CD2 LEU A2331     161.876 176.851 178.506  1.00 73.94           C
ATOM   2893  N   ALA A2332     159.177 180.616 175.873  1.00 85.57           N
ATOM   2894  CA  ALA A2332     158.423 181.860 175.755  1.00 85.57           C
ATOM   2895  C   ALA A2332     156.919 181.604 175.721  1.00 85.57           C
ATOM   2896  O   ALA A2332     156.148 182.250 176.441  1.00 85.57           O
ATOM   2897  CB  ALA A2332     158.870 182.618 174.504  1.00 85.57           C
ATOM   2898  N   ASN A2333     156.484 180.659 174.886  1.00 84.98           N
ATOM   2899  CA  ASN A2333     155.064 180.528 174.579  1.00 84.98           C
ATOM   2900  C   ASN A2333     154.287 179.887 175.724  1.00 84.98           C
ATOM   2901  O   ASN A2333     153.200 180.353 176.085  1.00 84.98           O
ATOM   2902  CB  ASN A2333     154.886 179.714 173.297  1.00 84.98           C
ATOM   2903  CG  ASN A2333     155.434 180.421 172.075  1.00 84.98           C
ATOM   2904  OD1 ASN A2333     156.064 179.804 171.218  1.00 84.98           O
ATOM   2905  ND2 ASN A2333     155.198 181.723 171.990  1.00 84.98           N
ATOM   2906  N   PHE A2334     154.823 178.817 176.308  1.00 80.68           N
ATOM   2907  CA  PHE A2334     154.028 177.915 177.128  1.00 80.68           C
ATOM   2908  C   PHE A2334     154.613 177.761 178.526  1.00 80.68           C
ATOM   2909  O   PHE A2334     155.782 178.064 178.778  1.00 80.68           O
ATOM   2910  CB  PHE A2334     153.915 176.538 176.462  1.00 80.68           C
ATOM   2911  CG  PHE A2334     153.693 176.605 174.980  1.00 80.68           C
ATOM   2912  CD1 PHE A2334     152.505 177.096 174.465  1.00 80.68           C
ATOM   2913  CD2 PHE A2334     154.678 176.187 174.101  1.00 80.68           C
ATOM   2914  CE1 PHE A2334     152.299 177.164 173.101  1.00 80.68           C
ATOM   2915  CE2 PHE A2334     154.479 176.251 172.735  1.00 80.68           C
ATOM   2916  CZ  PHE A2334     153.288 176.741 172.234  1.00 80.68           C
ATOM   2917  N   ASP A2335     153.764 177.281 179.437  1.00 78.00           N
ATOM   2918  CA  ASP A2335     154.149 176.985 180.811  1.00 78.00           C
ATOM   2919  C   ASP A2335     154.277 175.494 181.091  1.00 78.00           C
ATOM   2920  O   ASP A2335     155.089 175.104 181.937  1.00 78.00           O
ATOM   2921  CB  ASP A2335     153.132 177.582 181.792  1.00 78.00           C
ATOM   2922  CG  ASP A2335     153.079 179.095 181.734  1.00 78.00           C
ATOM   2923  OD1 ASP A2335     154.032 179.744 182.212  1.00 78.00           O
ATOM   2924  OD2 ASP A2335     152.080 179.636 181.215  1.00 78.00           O
ATOM   2925  N   ASN A2336     153.496 174.655 180.412  1.00 75.54           N
ATOM   2926  CA  ASN A2336     153.497 173.219 180.654  1.00 75.54           C
ATOM   2927  C   ASN A2336     153.312 172.487 179.330  1.00 75.54           C
ATOM   2928  O   ASN A2336     153.244 173.098 178.260  1.00 75.54           O
ATOM   2929  CB  ASN A2336     152.408 172.828 181.661  1.00 75.54           C
ATOM   2930  CG  ASN A2336     152.679 173.366 183.053  1.00 75.54           C
ATOM   2931  OD1 ASN A2336     151.968 174.244 183.541  1.00 75.54           O
ATOM   2932  ND2 ASN A2336     153.713 172.841 183.700  1.00 75.54           N
ATOM   2933  N   PHE A2337     153.229 171.157 179.413  1.00 81.70           N
ATOM   2934  CA  PHE A2337     153.093 170.343 178.210  1.00 81.70           C
ATOM   2935  C   PHE A2337     151.702 170.455 177.600  1.00 81.70           C
ATOM   2936  O   PHE A2337     151.535 170.229 176.396  1.00 81.70           O
ATOM   2937  CB  PHE A2337     153.418 168.884 178.531  1.00 81.70           C
ATOM   2938  CG  PHE A2337     153.190 167.945 177.383  1.00 81.70           C
ATOM   2939  CD1 PHE A2337     154.031 167.958 176.283  1.00 81.70           C
ATOM   2940  CD2 PHE A2337     152.135 167.050 177.402  1.00 81.70           C
ATOM   2941  CE1 PHE A2337     153.825 167.096 175.223  1.00 81.70           C
ATOM   2942  CE2 PHE A2337     151.923 166.185 176.345  1.00 81.70           C
ATOM   2943  CZ  PHE A2337     152.769 166.209 175.254  1.00 81.70           C
ATOM   2944  N   GLU A2338     150.695 170.800 178.406  1.00 85.02           N
ATOM   2945  CA  GLU A2338     149.332 170.872 177.890  1.00 85.02           C
ATOM   2946  C   GLU A2338     149.137 172.063 176.959  1.00 85.02           C
ATOM   2947  O   GLU A2338     148.321 171.994 176.033  1.00 85.02           O
ATOM   2948  CB  GLU A2338     148.337 170.926 179.050  1.00 85.02           C
ATOM   2949  CG  GLU A2338     148.502 169.790 180.045  1.00 85.02           C
ATOM   2950  CD  GLU A2338     148.529 168.429 179.376  1.00 85.02           C
ATOM   2951  OE1 GLU A2338     147.689 168.183 178.486  1.00 85.02           O
ATOM   2952  OE2 GLU A2338     149.396 167.606 179.737  1.00 85.02           O
ATOM   2953  N   GLN A2339     149.869 173.158 177.183  1.00 86.16           N
ATOM   2954  CA  GLN A2339     149.761 174.317 176.303  1.00 86.16           C
ATOM   2955  C   GLN A2339     150.397 174.074 174.940  1.00 86.16           C
ATOM   2956  O   GLN A2339     150.195 174.878 174.024  1.00 86.16           O
ATOM   2957  CB  GLN A2339     150.400 175.540 176.962  1.00 86.16           C
ATOM   2958  CG  GLN A2339     149.737 175.962 178.262  1.00 86.16           C
ATOM   2959  CD  GLN A2339     150.246 177.298 178.768  1.00 86.16           C
ATOM   2960  OE1 GLN A2339     150.892 178.047 178.035  1.00 86.16           O
ATOM   2961  NE2 GLN A2339     149.959 177.602 180.028  1.00 86.16           N
ATOM   2962  N   MET A2340     151.159 172.996 174.793  1.00 82.89           N
ATOM   2963  CA  MET A2340     151.800 172.688 173.523  1.00 82.89           C
ATOM   2964  C   MET A2340     150.767 172.328 172.456  1.00 82.89           C
ATOM   2965  O   MET A2340     149.800 171.613 172.741  1.00 82.89           O
ATOM   2966  CB  MET A2340     152.775 171.527 173.694  1.00 82.89           C
ATOM   2967  CG  MET A2340     153.650 171.268 172.488  1.00 82.89           C
ATOM   2968  SD  MET A2340     155.177 170.416 172.894  1.00 82.89           S
ATOM   2969  CE  MET A2340     155.563 169.727 171.295  1.00 82.89           C
ATOM   2970  N   PRO A2341     150.942 172.803 171.225  1.00 93.78           N
ATOM   2971  CA  PRO A2341     150.161 172.274 170.106  1.00 93.78           C
ATOM   2972  C   PRO A2341     150.722 170.944 169.625  1.00 93.78           C
ATOM   2973  O   PRO A2341     151.873 170.589 169.884  1.00 93.78           O
ATOM   2974  CB  PRO A2341     150.307 173.353 169.030  1.00 93.78           C
ATOM   2975  CG  PRO A2341     151.627 173.963 169.314  1.00 93.78           C
ATOM   2976  CD  PRO A2341     151.803 173.924 170.812  1.00 93.78           C
ATOM   2977  N   ASP A2342     149.876 170.209 168.901  1.00 94.48           N
ATOM   2978  CA  ASP A2342     150.240 168.856 168.494  1.00 94.48           C
ATOM   2979  C   ASP A2342     151.450 168.841 167.567  1.00 94.48           C
ATOM   2980  O   ASP A2342     152.331 167.986 167.713  1.00 94.48           O
ATOM   2981  CB  ASP A2342     149.048 168.175 167.816  1.00 94.48           C
ATOM   2982  CG  ASP A2342     147.825 168.087 168.722  1.00 94.48           C
ATOM   2983  OD1 ASP A2342     148.000 167.989 169.953  1.00 94.48           O
ATOM   2984  OD2 ASP A2342     146.687 168.114 168.208  1.00 94.48           O
ATOM   2985  N   GLU A2343     151.514 169.766 166.614  1.00103.24           N
ATOM   2986  CA  GLU A2343     152.559 169.783 165.601  1.00103.24           C
ATOM   2987  C   GLU A2343     153.285 171.118 165.647  1.00103.24           C
ATOM   2988  O   GLU A2343     152.651 172.175 165.662  1.00103.24           O
ATOM   2989  CB  GLU A2343     151.972 169.546 164.201  1.00103.24           C
ATOM   2990  CG  GLU A2343     153.012 169.356 163.113  1.00103.24           C
ATOM   2991  CD  GLU A2343     152.420 168.783 161.846  1.00103.24           C
ATOM   2992  OE1 GLU A2343     151.701 169.521 161.140  1.00103.24           O
ATOM   2993  OE2 GLU A2343     152.669 167.591 161.565  1.00103.24           O
ATOM   2994  N   LEU A2344     154.618 171.067 165.672  1.00104.44           N
ATOM   2995  CA  LEU A2344     155.444 172.271 165.774  1.00104.44           C
ATOM   2996  C   LEU A2344     156.636 172.148 164.830  1.00104.44           C
ATOM   2997  O   LEU A2344     157.625 171.504 165.164  1.00104.44           O
ATOM   2998  CB  LEU A2344     155.915 172.475 167.211  1.00104.44           C
ATOM   2999  CG  LEU A2344     155.036 173.203 168.236  1.00104.44           C
ATOM   3000  CD1 LEU A2344     155.487 172.892 169.651  1.00104.44           C
ATOM   3001  CD2 LEU A2344     155.104 174.693 167.988  1.00104.44           C
ATOM   3002  N   PHE A2345     156.563 172.790 163.675  1.00 96.82           N
ATOM   3003  CA  PHE A2345     157.771 173.003 162.879  1.00 96.82           C
ATOM   3004  C   PHE A2345     158.547 174.217 163.366  1.00 96.82           C
ATOM   3005  O   PHE A2345     158.007 175.326 163.446  1.00 96.82           O
ATOM   3006  CB  PHE A2345     157.475 173.125 161.384  1.00 96.82           C
ATOM   3007  CG  PHE A2345     156.403 172.203 160.892  1.00 96.82           C
ATOM   3008  CD1 PHE A2345     155.167 172.659 160.476  1.00 96.82           C
ATOM   3009  CD2 PHE A2345     156.693 170.868 160.732  1.00 96.82           C
ATOM   3010  CE1 PHE A2345     154.228 171.762 159.974  1.00 96.82           C
ATOM   3011  CE2 PHE A2345     155.762 169.978 160.247  1.00 96.82           C
ATOM   3012  CZ  PHE A2345     154.525 170.418 159.887  1.00 96.82           C
ATOM   3013  N   LEU A2346     159.821 173.999 163.684  1.00 92.10           N
ATOM   3014  CA  LEU A2346     160.749 175.093 163.923  1.00 92.10           C
ATOM   3015  C   LEU A2346     161.355 175.533 162.607  1.00 92.10           C
ATOM   3016  O   LEU A2346     161.936 174.718 161.884  1.00 92.10           O
ATOM   3017  CB  LEU A2346     161.876 174.687 164.852  1.00 92.10           C
ATOM   3018  CG  LEU A2346     162.714 175.952 165.033  1.00 92.10           C
ATOM   3019  CD1 LEU A2346     161.921 177.055 165.709  1.00 92.10           C
ATOM   3020  CD2 LEU A2346     164.040 175.715 165.695  1.00 92.10           C
ATOM   3021  N   VAL A2347     161.243 176.817 162.306  1.00105.81           N
ATOM   3022  CA  VAL A2347     161.685 177.277 161.005  1.00105.81           C
ATOM   3023  C   VAL A2347     162.136 178.734 161.083  1.00105.81           C
ATOM   3024  O   VAL A2347     161.320 179.643 161.273  1.00105.81           O
ATOM   3025  CB  VAL A2347     160.557 177.016 159.987  1.00105.81           C
ATOM   3026  CG1 VAL A2347     159.258 177.762 160.341  1.00105.81           C
ATOM   3027  CG2 VAL A2347     161.022 177.264 158.603  1.00105.81           C
ATOM   3028  N   ASP A2348     163.448 178.960 160.934  1.00 98.98           N
ATOM   3029  CA  ASP A2348     164.072 180.266 161.184  1.00 98.98           C
ATOM   3030  C   ASP A2348     163.793 180.744 162.605  1.00 98.98           C
ATOM   3031  O   ASP A2348     163.496 181.915 162.833  1.00 98.98           O
ATOM   3032  CB  ASP A2348     163.612 181.315 160.162  1.00 98.98           C
ATOM   3033  CG  ASP A2348     164.406 182.630 160.239  1.00 98.98           C
ATOM   3034  OD1 ASP A2348     165.433 182.688 160.948  1.00 98.98           O
ATOM   3035  OD2 ASP A2348     163.994 183.614 159.587  1.00 98.98           O
ATOM   3036  N   ASN A2349     163.818 179.814 163.563  1.00 87.86           N
ATOM   3037  CA  ASN A2349     163.507 180.120 164.957  1.00 87.86           C
ATOM   3038  C   ASN A2349     162.067 180.616 165.070  1.00 87.86           C
ATOM   3039  O   ASN A2349     161.592 180.953 166.158  1.00 87.86           O
ATOM   3040  CB  ASN A2349     164.502 181.132 165.536  1.00 87.86           C
ATOM   3041  CG  ASN A2349     165.945 180.779 165.219  1.00 87.86           C
ATOM   3042  OD1 ASN A2349     166.301 179.606 165.123  1.00 87.86           O
ATOM   3043  ND2 ASN A2349     166.784 181.793 165.070  1.00 87.86           N
ATOM   3044  N   LYS A2350     161.378 180.656 163.938  1.00 93.50           N
ATOM   3045  CA  LYS A2350     159.966 180.953 163.820  1.00 93.50           C
ATOM   3046  C   LYS A2350     159.164 179.673 164.006  1.00 93.50           C
ATOM   3047  O   LYS A2350     159.705 178.566 163.991  1.00 93.50           O
ATOM   3048  CB  LYS A2350     159.684 181.589 162.461  1.00 93.50           C
ATOM   3049  CG  LYS A2350     160.611 182.759 162.160  1.00 93.50           C
ATOM   3050  CD  LYS A2350     160.749 183.082 160.675  1.00 93.50           C
ATOM   3051  CE  LYS A2350     159.603 183.886 160.124  1.00 93.50           C
ATOM   3052  NZ  LYS A2350     160.046 184.734 158.992  1.00 93.50           N
ATOM   3053  N   VAL A2351     157.859 179.830 164.188  1.00 96.79           N
ATOM   3054  CA  VAL A2351     157.034 178.752 164.711  1.00 96.79           C
ATOM   3055  C   VAL A2351     155.891 178.462 163.752  1.00 96.79           C
ATOM   3056  O   VAL A2351     155.183 179.379 163.324  1.00 96.79           O
ATOM   3057  CB  VAL A2351     156.489 179.098 166.107  1.00 96.79           C
ATOM   3058  CG1 VAL A2351     155.756 177.914 166.681  1.00 96.79           C
ATOM   3059  CG2 VAL A2351     157.626 179.527 167.021  1.00 96.79           C
ATOM   3060  N   LEU A2352     155.709 177.186 163.424  1.00102.47           N
ATOM   3061  CA  LEU A2352     154.477 176.687 162.823  1.00102.47           C
ATOM   3062  C   LEU A2352     153.814 175.751 163.827  1.00102.47           C
ATOM   3063  O   LEU A2352     154.313 174.646 164.079  1.00102.47           O
ATOM   3064  CB  LEU A2352     154.749 175.999 161.489  1.00102.47           C
ATOM   3065  CG  LEU A2352     155.274 176.964 160.424  1.00102.47           C
ATOM   3066  CD1 LEU A2352     155.833 176.233 159.223  1.00102.47           C
ATOM   3067  CD2 LEU A2352     154.122 177.856 159.995  1.00102.47           C
ATOM   3068  N   SER A2353     152.707 176.220 164.407  1.00109.59           N
ATOM   3069  CA  SER A2353     151.966 175.542 165.466  1.00109.59           C
ATOM   3070  C   SER A2353     150.660 175.004 164.900  1.00109.59           C
ATOM   3071  O   SER A2353     149.980 175.701 164.143  1.00109.59           O
ATOM   3072  CB  SER A2353     151.665 176.495 166.624  1.00109.59           C
ATOM   3073  OG  SER A2353     152.832 176.818 167.352  1.00109.59           O
ATOM   3074  N   HIS A2354     150.308 173.775 165.272  1.00100.74           N
ATOM   3075  CA  HIS A2354     149.062 173.145 164.836  1.00100.74           C
ATOM   3076  C   HIS A2354     148.520 172.247 165.946  1.00100.74           C
ATOM   3077  O   HIS A2354     149.039 171.151 166.172  1.00100.74           O
ATOM   3078  CB  HIS A2354     149.277 172.352 163.554  1.00100.74           C
ATOM   3079  CG  HIS A2354     148.032 171.707 163.036  1.00100.74           C
ATOM   3080  ND1 HIS A2354     147.023 172.418 162.424  1.00100.74           N
ATOM   3081  CD2 HIS A2354     147.630 170.415 163.047  1.00100.74           C
ATOM   3082  CE1 HIS A2354     146.052 171.592 162.082  1.00100.74           C
ATOM   3083  NE2 HIS A2354     146.396 170.370 162.447  1.00100.74           N
ATOM   3084  N   HIS A2355     147.468 172.697 166.629  1.00 97.27           N
ATOM   3085  CA  HIS A2355     146.797 171.885 167.637  1.00 97.27           C
ATOM   3086  C   HIS A2355     145.419 171.440 167.168  1.00 97.27           C
ATOM   3087  O   HIS A2355     145.134 170.240 167.121  1.00 97.27           O
ATOM   3088  CB  HIS A2355     146.686 172.652 168.962  1.00 97.27           C
ATOM   3089  CG  HIS A2355     146.331 171.785 170.131  1.00 97.27           C
ATOM   3090  ND1 HIS A2355     147.212 170.874 170.674  1.00 97.27           N
ATOM   3091  CD2 HIS A2355     145.191 171.682 170.854  1.00 97.27           C
ATOM   3092  CE1 HIS A2355     146.631 170.250 171.683  1.00 97.27           C
ATOM   3093  NE2 HIS A2355     145.404 170.722 171.813  1.00 97.27           N
ATOM   3094  N   ASP A2356     144.549 172.383 166.826  1.00 97.83           N
ATOM   3095  CA  ASP A2356     143.307 172.098 166.122  1.00 97.83           C
ATOM   3096  C   ASP A2356     143.214 172.826 164.795  1.00 97.83           C
ATOM   3097  O   ASP A2356     142.783 172.230 163.805  1.00 97.83           O
ATOM   3098  CB  ASP A2356     142.096 172.477 166.990  1.00 97.83           C
ATOM   3099  CG  ASP A2356     142.249 172.022 168.428  1.00 97.83           C
ATOM   3100  OD1 ASP A2356     142.741 170.895 168.644  1.00 97.83           O
ATOM   3101  OD2 ASP A2356     141.890 172.794 169.344  1.00 97.83           O
ATOM   3102  N   GLY A2357     143.628 174.088 164.752  1.00104.97           N
ATOM   3103  CA  GLY A2357     143.793 174.830 163.521  1.00104.97           C
ATOM   3104  C   GLY A2357     145.023 175.708 163.606  1.00104.97           C
ATOM   3105  O   GLY A2357     145.139 176.536 164.514  1.00104.97           O
ATOM   3106  N   ARG A2358     145.951 175.523 162.668  1.00107.15           N
ATOM   3107  CA  ARG A2358     147.243 176.200 162.718  1.00107.15           C
ATOM   3108  C   ARG A2358     147.095 177.714 162.743  1.00107.15           C
ATOM   3109  O   ARG A2358     146.396 178.302 161.913  1.00107.15           O
ATOM   3110  CB  ARG A2358     148.109 175.807 161.520  1.00107.15           C
ATOM   3111  CG  ARG A2358     149.270 176.782 161.275  1.00107.15           C
ATOM   3112  CD  ARG A2358     150.488 176.148 160.651  1.00107.15           C
ATOM   3113  NE  ARG A2358     151.130 175.161 161.505  1.00107.15           N
ATOM   3114  CZ  ARG A2358     151.862 174.158 161.049  1.00107.15           C
ATOM   3115  NH1 ARG A2358     152.101 174.011 159.756  1.00107.15           N
ATOM   3116  NH2 ARG A2358     152.381 173.292 161.912  1.00107.15           N
ATOM   3117  N   THR A2359     147.789 178.343 163.681  1.00113.00           N
ATOM   3118  CA  THR A2359     147.959 179.783 163.703  1.00113.00           C
ATOM   3119  C   THR A2359     149.440 180.081 163.878  1.00113.00           C
ATOM   3120  O   THR A2359     150.183 179.304 164.481  1.00113.00           O
ATOM   3121  CB  THR A2359     147.133 180.441 164.819  1.00113.00           C
ATOM   3122  OG1 THR A2359     145.783 179.964 164.769  1.00113.00           O
ATOM   3123  CG2 THR A2359     147.132 181.935 164.644  1.00113.00           C
ATOM   3124  N   ARG A2360     149.875 181.210 163.329  1.00101.11           N
ATOM   3125  CA  ARG A2360     151.271 181.608 163.392  1.00101.11           C
ATOM   3126  C   ARG A2360     151.463 182.667 164.466  1.00101.11           C
ATOM   3127  O   ARG A2360     150.624 183.554 164.639  1.00101.11           O
ATOM   3128  CB  ARG A2360     151.761 182.140 162.051  1.00101.11           C
ATOM   3129  CG  ARG A2360     153.242 182.357 162.031  1.00101.11           C
ATOM   3130  CD  ARG A2360     153.742 182.668 160.657  1.00101.11           C
ATOM   3131  NE  ARG A2360     155.190 182.798 160.666  1.00101.11           N
ATOM   3132  CZ  ARG A2360     156.010 181.758 160.625  1.00101.11           C
ATOM   3133  NH1 ARG A2360     155.556 180.520 160.680  1.00101.11           N
ATOM   3134  NH2 ARG A2360     157.317 181.962 160.543  1.00101.11           N
ATOM   3135  N   ILE A2361     152.572 182.557 165.197  1.00106.22           N
ATOM   3136  CA  ILE A2361     152.838 183.438 166.319  1.00106.22           C
ATOM   3137  C   ILE A2361     154.082 184.303 166.122  1.00106.22           C
ATOM   3138  O   ILE A2361     154.044 185.494 166.449  1.00106.22           O
ATOM   3139  CB  ILE A2361     152.936 182.631 167.633  1.00106.22           C
ATOM   3140  CG1 ILE A2361     153.114 183.569 168.828  1.00106.22           C
ATOM   3141  CG2 ILE A2361     154.045 181.583 167.561  1.00106.22           C
ATOM   3142  CD1 ILE A2361     151.969 184.532 169.028  1.00106.22           C
ATOM   3143  N   ILE A2362     155.172 183.756 165.588  1.00106.06           N
ATOM   3144  CA  ILE A2362     156.460 184.439 165.568  1.00106.06           C
ATOM   3145  C   ILE A2362     156.933 184.581 164.129  1.00106.06           C
ATOM   3146  O   ILE A2362     156.846 183.636 163.337  1.00106.06           O
ATOM   3147  CB  ILE A2362     157.510 183.696 166.422  1.00106.06           C
ATOM   3148  CG1 ILE A2362     157.204 183.879 167.909  1.00106.06           C
ATOM   3149  CG2 ILE A2362     158.916 184.190 166.111  1.00106.06           C
ATOM   3150  CD1 ILE A2362     157.588 182.700 168.767  1.00106.06           C
ATOM   3151  N   ALA A2363     157.419 185.776 163.794  1.00 98.03           N
ATOM   3152  CA  ALA A2363     157.983 186.081 162.487  1.00 98.03           C
ATOM   3153  C   ALA A2363     159.358 186.700 162.686  1.00 98.03           C
ATOM   3154  O   ALA A2363     159.552 187.477 163.623  1.00 98.03           O
ATOM   3155  CB  ALA A2363     157.075 187.035 161.712  1.00 98.03           C
ATOM   3156  N   GLN A2364     160.313 186.363 161.820  1.00 99.35           N
ATOM   3157  CA  GLN A2364     161.660 186.895 161.960  1.00 99.35           C
ATOM   3158  C   GLN A2364     162.214 187.405 160.639  1.00 99.35           C
ATOM   3159  O   GLN A2364     161.970 186.824 159.576  1.00 99.35           O
ATOM   3160  CB  GLN A2364     162.652 185.863 162.510  1.00 99.35           C
ATOM   3161  CG  GLN A2364     162.360 185.418 163.910  1.00 99.35           C
ATOM   3162  CD  GLN A2364     163.389 184.467 164.456  1.00 99.35           C
ATOM   3163  OE1 GLN A2364     164.337 184.093 163.769  1.00 99.35           O
ATOM   3164  NE2 GLN A2364     163.214 184.071 165.705  1.00 99.35           N
ATOM   3165  N   LYS A2365     162.961 188.503 160.730  1.00105.77           N
ATOM   3166  CA  LYS A2365     164.004 188.860 159.781  1.00105.77           C
ATOM   3167  C   LYS A2365     165.383 188.634 160.382  1.00105.77           C
ATOM   3168  O   LYS A2365     166.254 188.030 159.747  1.00105.77           O
ATOM   3169  CB  LYS A2365     163.852 190.324 159.344  1.00105.77           C
ATOM   3170  CG  LYS A2365     162.410 190.782 159.209  1.00105.77           C
ATOM   3171  CD  LYS A2365     161.688 190.018 158.117  1.00105.77           C
ATOM   3172  CE  LYS A2365     162.353 190.228 156.770  1.00105.77           C
ATOM   3173  NZ  LYS A2365     161.588 189.592 155.662  1.00105.77           N
ATOM   3174  N   GLU A2366     165.595 189.120 161.609  1.00104.28           N
ATOM   3175  CA  GLU A2366     166.721 188.725 162.441  1.00104.28           C
ATOM   3176  C   GLU A2366     166.341 188.553 163.909  1.00104.28           C
ATOM   3177  O   GLU A2366     167.236 188.420 164.750  1.00104.28           O
ATOM   3178  CB  GLU A2366     167.869 189.742 162.320  1.00104.28           C
ATOM   3179  CG  GLU A2366     167.590 191.089 162.968  1.00104.28           C
ATOM   3180  CD  GLU A2366     166.909 192.061 162.026  1.00104.28           C
ATOM   3181  OE1 GLU A2366     166.394 191.617 160.978  1.00104.28           O
ATOM   3182  OE2 GLU A2366     166.886 193.271 162.334  1.00104.28           O
ATOM   3183  N   ASP A2367     165.049 188.556 164.238  1.00 96.04           N
ATOM   3184  CA  ASP A2367     164.579 188.439 165.612  1.00 96.04           C
ATOM   3185  C   ASP A2367     163.099 188.086 165.587  1.00 96.04           C
ATOM   3186  O   ASP A2367     162.387 188.431 164.642  1.00 96.04           O
ATOM   3187  CB  ASP A2367     164.793 189.737 166.392  1.00 96.04           C
ATOM   3188  CG  ASP A2367     164.027 190.905 165.798  1.00 96.04           C
ATOM   3189  OD1 ASP A2367     163.837 190.926 164.564  1.00 96.04           O
ATOM   3190  OD2 ASP A2367     163.606 191.797 166.564  1.00 96.04           O
ATOM   3191  N   GLY A2368     162.637 187.417 166.642  1.00 95.79           N
ATOM   3192  CA  GLY A2368     161.275 186.912 166.669  1.00 95.79           C
ATOM   3193  C   GLY A2368     160.217 187.864 167.188  1.00 95.79           C
ATOM   3194  O   GLY A2368     160.041 188.005 168.399  1.00 95.79           O
ATOM   3195  N   ALA A2369     159.488 188.511 166.286  1.00 98.66           N
ATOM   3196  CA  ALA A2369     158.387 189.390 166.650  1.00 98.66           C
ATOM   3197  C   ALA A2369     157.100 188.580 166.718  1.00 98.66           C
ATOM   3198  O   ALA A2369     156.843 187.741 165.848  1.00 98.66           O
ATOM   3199  CB  ALA A2369     158.243 190.535 165.647  1.00 98.66           C
ATOM   3200  N   TRP A2370     156.298 188.830 167.751  1.00 98.47           N
ATOM   3201  CA  TRP A2370     155.040 188.113 167.938  1.00 98.47           C
ATOM   3202  C   TRP A2370     154.010 188.649 166.952  1.00 98.47           C
ATOM   3203  O   TRP A2370     153.514 189.770 167.103  1.00 98.47           O
ATOM   3204  CB  TRP A2370     154.546 188.249 169.375  1.00 98.47           C
ATOM   3205  CG  TRP A2370     155.074 187.187 170.292  1.00 98.47           C
ATOM   3206  CD1 TRP A2370     156.345 186.697 170.331  1.00 98.47           C
ATOM   3207  CD2 TRP A2370     154.339 186.472 171.295  1.00 98.47           C
ATOM   3208  NE1 TRP A2370     156.452 185.730 171.300  1.00 98.47           N
ATOM   3209  CE2 TRP A2370     155.234 185.574 171.906  1.00 98.47           C
ATOM   3210  CE3 TRP A2370     153.014 186.512 171.740  1.00 98.47           C
ATOM   3211  CZ2 TRP A2370     154.847 184.721 172.936  1.00 98.47           C
ATOM   3212  CZ3 TRP A2370     152.632 185.663 172.762  1.00 98.47           C
ATOM   3213  CH2 TRP A2370     153.545 184.779 173.348  1.00 98.47           C
ATOM   3214  N   THR A2371     153.688 187.846 165.940  1.00107.36           N
ATOM   3215  CA  THR A2371     152.670 188.182 164.953  1.00107.36           C
ATOM   3216  C   THR A2371     151.672 187.037 164.903  1.00107.36           C
ATOM   3217  O   THR A2371     152.014 185.934 164.465  1.00107.36           O
ATOM   3218  CB  THR A2371     153.292 188.421 163.574  1.00107.36           C
ATOM   3219  OG1 THR A2371     154.110 189.597 163.615  1.00107.36           O
ATOM   3220  CG2 THR A2371     152.207 188.601 162.522  1.00107.36           C
ATOM   3221  N   TYR A2372     150.442 187.299 165.340  1.00113.76           N
ATOM   3222  CA  TYR A2372     149.423 186.271 165.498  1.00113.76           C
ATOM   3223  C   TYR A2372     148.324 186.484 164.467  1.00113.76           C
ATOM   3224  O   TYR A2372     147.913 187.623 164.219  1.00113.76           O
ATOM   3225  CB  TYR A2372     148.836 186.294 166.914  1.00113.76           C
ATOM   3226  CG  TYR A2372     148.137 185.013 167.325  1.00113.76           C
ATOM   3227  CD1 TYR A2372     148.865 183.858 167.590  1.00113.76           C
ATOM   3228  CD2 TYR A2372     146.755 184.958 167.453  1.00113.76           C
ATOM   3229  CE1 TYR A2372     148.237 182.686 167.971  1.00113.76           C
ATOM   3230  CE2 TYR A2372     146.117 183.788 167.832  1.00113.76           C
ATOM   3231  CZ  TYR A2372     146.865 182.655 168.090  1.00113.76           C
ATOM   3232  OH  TYR A2372     146.240 181.488 168.467  1.00113.76           O
ATOM   3233  N   ASN A2373     147.856 185.392 163.868  1.00117.16           N
ATOM   3234  CA  ASN A2373     146.771 185.461 162.899  1.00117.16           C
ATOM   3235  C   ASN A2373     145.434 185.268 163.607  1.00117.16           C
ATOM   3236  O   ASN A2373     145.258 184.316 164.372  1.00117.16           O
ATOM   3237  CB  ASN A2373     146.962 184.405 161.811  1.00117.16           C
ATOM   3238  CG  ASN A2373     148.281 184.559 161.076  1.00117.16           C
ATOM   3239  OD1 ASN A2373     149.133 183.671 161.114  1.00117.16           O
ATOM   3240  ND2 ASN A2373     148.454 185.688 160.400  1.00117.16           N
ATOM   3241  N   THR A2374     144.492 186.171 163.354  1.00125.37           N
ATOM   3242  CA  THR A2374     143.236 186.191 164.092  1.00125.37           C
ATOM   3243  C   THR A2374     142.182 185.335 163.401  1.00125.37           C
ATOM   3244  O   THR A2374     142.006 185.407 162.181  1.00125.37           O
ATOM   3245  CB  THR A2374     142.723 187.626 164.242  1.00125.37           C
ATOM   3246  OG1 THR A2374     143.717 188.426 164.893  1.00125.37           O
ATOM   3247  CG2 THR A2374     141.445 187.654 165.068  1.00125.37           C
ATOM   3248  N   ASN A2375     141.486 184.519 164.199  1.00132.59           N
ATOM   3249  CA  ASN A2375     140.325 183.750 163.745  1.00132.59           C
ATOM   3250  C   ASN A2375     140.684 182.824 162.582  1.00132.59           C
ATOM   3251  O   ASN A2375     140.202 182.979 161.458  1.00132.59           O
ATOM   3252  CB  ASN A2375     139.168 184.680 163.373  1.00132.59           C
ATOM   3253  CG  ASN A2375     137.865 183.934 163.152  1.00132.59           C
ATOM   3254  OD1 ASN A2375     137.809 182.709 163.252  1.00132.59           O
ATOM   3255  ND2 ASN A2375     136.806 184.676 162.851  1.00132.59           N
ATOM   3256  N   VAL A2376     141.545 181.850 162.861  1.00135.90           N
ATOM   3257  CA  VAL A2376     141.933 180.864 161.859  1.00135.90           C
ATOM   3258  C   VAL A2376     141.147 179.577 162.084  1.00135.90           C
ATOM   3259  O   VAL A2376     141.160 179.012 163.182  1.00135.90           O
ATOM   3260  CB  VAL A2376     143.443 180.600 161.894  1.00135.90           C
ATOM   3261  CG1 VAL A2376     143.810 179.620 160.804  1.00135.90           C
ATOM   3262  CG2 VAL A2376     144.205 181.901 161.712  1.00135.90           C
ATOM   3263  N   GLU A2377     140.463 179.114 161.039  1.00152.19           N
ATOM   3264  CA  GLU A2377     139.697 177.873 161.070  1.00152.19           C
ATOM   3265  C   GLU A2377     140.147 177.011 159.899  1.00152.19           C
ATOM   3266  O   GLU A2377     140.171 177.481 158.757  1.00152.19           O
ATOM   3267  CB  GLU A2377     138.194 178.156 160.997  1.00152.19           C
ATOM   3268  CG  GLU A2377     137.656 178.917 162.201  1.00152.19           C
ATOM   3269  CD  GLU A2377     136.145 179.033 162.199  1.00152.19           C
ATOM   3270  OE1 GLU A2377     135.574 179.377 161.143  1.00152.19           O
ATOM   3271  OE2 GLU A2377     135.528 178.787 163.257  1.00152.19           O
ATOM   3272  N   LEU A2378     140.497 175.755 160.176  1.00147.85           N
ATOM   3273  CA  LEU A2378     141.148 174.902 159.192  1.00147.85           C
ATOM   3274  C   LEU A2378     140.504 173.524 159.143  1.00147.85           C
ATOM   3275  O   LEU A2378     139.886 173.071 160.109  1.00147.85           O
ATOM   3276  CB  LEU A2378     142.644 174.751 159.493  1.00147.85           C
ATOM   3277  CG  LEU A2378     143.448 176.039 159.337  1.00147.85           C
ATOM   3278  CD1 LEU A2378     144.892 175.841 159.727  1.00147.85           C
ATOM   3279  CD2 LEU A2378     143.350 176.501 157.915  1.00147.85           C
ATOM   3280  N   MET A2379     140.658 172.867 157.995  1.00144.83           N
ATOM   3281  CA  MET A2379     140.247 171.484 157.821  1.00144.83           C
ATOM   3282  C   MET A2379     141.450 170.566 158.065  1.00144.83           C
ATOM   3283  O   MET A2379     142.605 171.001 158.066  1.00144.83           O
ATOM   3284  CB  MET A2379     139.635 171.293 156.427  1.00144.83           C
ATOM   3285  CG  MET A2379     139.080 169.905 156.106  1.00144.83           C
ATOM   3286  SD  MET A2379     140.304 168.691 155.581  1.00144.83           S
ATOM   3287  CE  MET A2379     140.688 169.293 153.939  1.00144.83           C
ATOM   3288  N   SER A2380     141.166 169.282 158.280  1.00140.93           N
ATOM   3289  CA  SER A2380     142.172 168.350 158.778  1.00140.93           C
ATOM   3290  C   SER A2380     143.370 168.240 157.838  1.00140.93           C
ATOM   3291  O   SER A2380     143.223 168.196 156.614  1.00140.93           O
ATOM   3292  CB  SER A2380     141.546 166.970 158.984  1.00140.93           C
ATOM   3293  OG  SER A2380     140.568 167.003 160.009  1.00140.93           O
ATOM   3294  N   VAL A2381     144.565 168.201 158.435  1.00135.88           N
ATOM   3295  CA  VAL A2381     145.837 168.002 157.742  1.00135.88           C
ATOM   3296  C   VAL A2381     146.034 169.128 156.726  1.00135.88           C
ATOM   3297  O   VAL A2381     146.743 168.974 155.724  1.00135.88           O
ATOM   3298  CB  VAL A2381     145.899 166.600 157.096  1.00135.88           C
ATOM   3299  CG1 VAL A2381     147.314 166.255 156.619  1.00135.88           C
ATOM   3300  CG2 VAL A2381     145.403 165.541 158.074  1.00135.88           C
ATOM   3301  N   THR A2382     145.404 170.273 156.976  1.00132.10           N
ATOM   3302  CA  THR A2382     145.628 171.488 156.205  1.00132.10           C
ATOM   3303  C   THR A2382     145.967 172.623 157.160  1.00132.10           C
ATOM   3304  O   THR A2382     145.340 172.766 158.214  1.00132.10           O
ATOM   3305  CB  THR A2382     144.407 171.859 155.355  1.00132.10           C
ATOM   3306  OG1 THR A2382     143.325 172.252 156.208  1.00132.10           O
ATOM   3307  CG2 THR A2382     143.976 170.684 154.493  1.00132.10           C
ATOM   3308  N   GLU A2383     146.958 173.430 156.788  1.00122.42           N
ATOM   3309  CA  GLU A2383     147.547 174.386 157.717  1.00122.42           C
ATOM   3310  C   GLU A2383     147.580 175.810 157.179  1.00122.42           C
ATOM   3311  O   GLU A2383     147.514 176.760 157.967  1.00122.42           O
ATOM   3312  CB  GLU A2383     148.962 173.918 158.102  1.00122.42           C
ATOM   3313  CG  GLU A2383     149.004 172.565 158.818  1.00122.42           C
ATOM   3314  CD  GLU A2383     149.009 171.384 157.857  1.00122.42           C
ATOM   3315  OE1 GLU A2383     149.117 171.607 156.632  1.00122.42           O
ATOM   3316  OE2 GLU A2383     148.904 170.231 158.326  1.00122.42           O
ATOM   3317  N   LEU A2384     147.679 175.996 155.861  1.00127.38           N
ATOM   3318  CA  LEU A2384     147.678 177.329 155.268  1.00127.38           C
ATOM   3319  C   LEU A2384     146.385 177.657 154.529  1.00127.38           C
ATOM   3320  O   LEU A2384     146.402 178.490 153.617  1.00127.38           O
ATOM   3321  CB  LEU A2384     148.873 177.505 154.325  1.00127.38           C
ATOM   3322  CG  LEU A2384     150.268 177.534 154.955  1.00127.38           C
ATOM   3323  CD1 LEU A2384     151.323 177.896 153.920  1.00127.38           C
ATOM   3324  CD2 LEU A2384     150.318 178.486 156.138  1.00127.38           C
ATOM   3325  N   LEU A2385     145.268 177.020 154.891  1.00135.74           N
ATOM   3326  CA  LEU A2385     143.991 177.385 154.286  1.00135.74           C
ATOM   3327  C   LEU A2385     143.441 178.688 154.860  1.00135.74           C
ATOM   3328  O   LEU A2385     142.710 179.406 154.168  1.00135.74           O
ATOM   3329  CB  LEU A2385     142.974 176.255 154.464  1.00135.74           C
ATOM   3330  CG  LEU A2385     143.167 174.965 153.662  1.00135.74           C
ATOM   3331  CD1 LEU A2385     141.946 174.066 153.792  1.00135.74           C
ATOM   3332  CD2 LEU A2385     143.451 175.263 152.204  1.00135.74           C
ATOM   3333  N   ASP A2386     143.763 179.007 156.116  1.00136.76           N
ATOM   3334  CA  ASP A2386     143.238 180.212 156.750  1.00136.76           C
ATOM   3335  C   ASP A2386     144.283 180.935 157.596  1.00136.76           C
ATOM   3336  O   ASP A2386     144.090 182.101 157.955  1.00136.76           O
ATOM   3337  CB  ASP A2386     142.016 179.874 157.607  1.00136.76           C
ATOM   3338  CG  ASP A2386     141.089 181.059 157.789  1.00136.76           C
ATOM   3339  OD1 ASP A2386     140.666 181.645 156.771  1.00136.76           O
ATOM   3340  OD2 ASP A2386     140.779 181.404 158.948  1.00136.76           O
ATOM   3341  N   ALA A2387     145.380 180.253 157.937  1.00129.31           N
ATOM   3342  CA  ALA A2387     146.406 180.878 158.768  1.00129.31           C
ATOM   3343  C   ALA A2387     147.009 182.098 158.090  1.00129.31           C
ATOM   3344  O   ALA A2387     147.325 183.087 158.758  1.00129.31           O
ATOM   3345  CB  ALA A2387     147.498 179.866 159.114  1.00129.31           C
ATOM   3346  N   ALA A2388     147.175 182.050 156.772  1.00137.48           N
ATOM   3347  CA  ALA A2388     147.673 183.195 156.024  1.00137.48           C
ATOM   3348  C   ALA A2388     146.646 183.626 154.987  1.00137.48           C
ATOM   3349  O   ALA A2388     146.994 183.872 153.829  1.00137.48           O
ATOM   3350  CB  ALA A2388     149.008 182.865 155.353  1.00137.48           C
ATOM   3351  N   HIS A2389     145.379 183.708 155.389  1.00146.05           N
ATOM   3352  CA  HIS A2389     144.288 184.027 154.480  1.00146.05           C
ATOM   3353  C   HIS A2389     143.479 185.198 155.012  1.00146.05           C
ATOM   3354  O   HIS A2389     143.097 185.220 156.186  1.00146.05           O
ATOM   3355  CB  HIS A2389     143.367 182.820 154.276  1.00146.05           C
ATOM   3356  CG  HIS A2389     142.243 183.071 153.321  1.00146.05           C
ATOM   3357  ND1 HIS A2389     142.428 183.150 151.958  1.00146.05           N
ATOM   3358  CD2 HIS A2389     140.918 183.255 153.532  1.00146.05           C
ATOM   3359  CE1 HIS A2389     141.267 183.375 151.370  1.00146.05           C
ATOM   3360  NE2 HIS A2389     140.334 183.443 152.303  1.00146.05           N
ATOM   3361  N   VAL A2390     143.218 186.168 154.140  1.00142.63           N
ATOM   3362  CA  VAL A2390     142.301 187.265 154.424  1.00142.63           C
ATOM   3363  C   VAL A2390     140.920 186.851 153.938  1.00142.63           C
ATOM   3364  O   VAL A2390     140.784 186.267 152.855  1.00142.63           O
ATOM   3365  CB  VAL A2390     142.761 188.572 153.754  1.00142.63           C
ATOM   3366  CG1 VAL A2390     141.911 189.741 154.228  1.00142.63           C
ATOM   3367  CG2 VAL A2390     144.233 188.827 154.041  1.00142.63           C
ATOM   3368  N   ASN A2391     139.898 187.137 154.742  1.00140.36           N
ATOM   3369  CA  ASN A2391     138.555 186.648 154.457  1.00140.36           C
ATOM   3370  C   ASN A2391     138.011 187.240 153.162  1.00140.36           C
ATOM   3371  O   ASN A2391     138.247 188.410 152.849  1.00140.36           O
ATOM   3372  CB  ASN A2391     137.623 186.978 155.622  1.00140.36           C
ATOM   3373  CG  ASN A2391     138.209 186.583 156.964  1.00140.36           C
ATOM   3374  OD1 ASN A2391     138.589 187.438 157.764  1.00140.36           O
ATOM   3375  ND2 ASN A2391     138.286 185.282 157.216  1.00140.36           N
ATOM   3376  N   GLY A2392     137.281 186.417 152.411  1.00146.92           N
ATOM   3377  CA  GLY A2392     136.630 186.848 151.188  1.00146.92           C
ATOM   3378  C   GLY A2392     137.575 187.234 150.069  1.00146.92           C
ATOM   3379  O   GLY A2392     137.345 188.227 149.373  1.00146.92           O
ATOM   3380  N   LYS A2393     138.635 186.451 149.875  1.00146.23           N
ATOM   3381  CA  LYS A2393     139.616 186.722 148.836  1.00146.23           C
ATOM   3382  C   LYS A2393     139.762 185.496 147.946  1.00146.23           C
ATOM   3383  O   LYS A2393     139.447 184.370 148.339  1.00146.23           O
ATOM   3384  CB  LYS A2393     140.973 187.123 149.430  1.00146.23           C
ATOM   3385  CG  LYS A2393     140.907 188.301 150.388  1.00146.23           C
ATOM   3386  CD  LYS A2393     140.286 189.518 149.721  1.00146.23           C
ATOM   3387  CE  LYS A2393     140.247 190.709 150.664  1.00146.23           C
ATOM   3388  NZ  LYS A2393     139.598 190.369 151.959  1.00146.23           N
ATOM   3389  N   VAL A2394     140.246 185.734 146.734  1.00150.69           N
ATOM   3390  CA  VAL A2394     140.444 184.689 145.738  1.00150.69           C
ATOM   3391  C   VAL A2394     141.541 183.750 146.219  1.00150.69           C
ATOM   3392  O   VAL A2394     142.437 184.150 146.973  1.00150.69           O
ATOM   3393  CB  VAL A2394     140.789 185.307 144.368  1.00150.69           C
ATOM   3394  CG1 VAL A2394     142.129 186.031 144.427  1.00150.69           C
ATOM   3395  CG2 VAL A2394     140.784 184.251 143.269  1.00150.69           C
ATOM   3396  N   ARG A2395     141.468 182.490 145.790  1.00143.59           N
ATOM   3397  CA  ARG A2395     142.518 181.514 146.058  1.00143.59           C
ATOM   3398  C   ARG A2395     143.292 181.211 144.781  1.00143.59           C
ATOM   3399  O   ARG A2395     144.488 181.500 144.703  1.00143.59           O
ATOM   3400  CB  ARG A2395     141.913 180.236 146.641  1.00143.59           C
ATOM   3401  CG  ARG A2395     142.866 179.051 146.661  1.00143.59           C
ATOM   3402  CD  ARG A2395     142.295 177.887 147.454  1.00143.59           C
ATOM   3403  NE  ARG A2395     143.186 176.733 147.438  1.00143.59           N
ATOM   3404  CZ  ARG A2395     142.950 175.594 148.076  1.00143.59           C
ATOM   3405  NH1 ARG A2395     141.850 175.415 148.788  1.00143.59           N
ATOM   3406  NH2 ARG A2395     143.843 174.611 148.000  1.00143.59           N
ATOM   3407  N   GLY A2396     142.624 180.682 143.760  1.00138.07           N
ATOM   3408  CA  GLY A2396     143.209 180.445 142.456  1.00138.07           C
ATOM   3409  C   GLY A2396     144.604 179.854 142.433  1.00138.07           C
ATOM   3410  O   GLY A2396     145.034 179.161 143.367  1.00138.07           O
ATOM   3411  N   ASP A2397     145.335 180.182 141.367  1.00131.01           N
ATOM   3412  CA  ASP A2397     146.658 179.621 141.134  1.00131.01           C
ATOM   3413  C   ASP A2397     147.645 180.011 142.228  1.00131.01           C
ATOM   3414  O   ASP A2397     148.404 179.174 142.712  1.00131.01           O
ATOM   3415  CB  ASP A2397     147.165 180.056 139.752  1.00131.01           C
ATOM   3416  CG  ASP A2397     147.245 181.566 139.599  1.00131.01           C
ATOM   3417  OD1 ASP A2397     146.827 182.289 140.528  1.00131.01           O
ATOM   3418  OD2 ASP A2397     147.724 182.031 138.544  1.00131.01           O
ATOM   3419  N   SER A2398     147.617 181.273 142.659  1.00129.79           N
ATOM   3420  CA  SER A2398     148.651 181.775 143.563  1.00129.79           C
ATOM   3421  C   SER A2398     148.463 181.261 144.991  1.00129.79           C
ATOM   3422  O   SER A2398     149.427 180.870 145.666  1.00129.79           O
ATOM   3423  CB  SER A2398     148.651 183.302 143.528  1.00129.79           C
ATOM   3424  OG  SER A2398     147.398 183.816 143.946  1.00129.79           O
ATOM   3425  N   TYR A2399     147.230 181.251 145.484  1.00135.36           N
ATOM   3426  CA  TYR A2399     147.068 180.808 146.861  1.00135.36           C
ATOM   3427  C   TYR A2399     147.047 179.283 146.922  1.00135.36           C
ATOM   3428  O   TYR A2399     147.497 178.687 147.910  1.00135.36           O
ATOM   3429  CB  TYR A2399     145.822 181.453 147.471  1.00135.36           C
ATOM   3430  CG  TYR A2399     145.573 181.127 148.923  1.00135.36           C
ATOM   3431  CD1 TYR A2399     146.341 181.726 149.913  1.00135.36           C
ATOM   3432  CD2 TYR A2399     144.530 180.305 149.316  1.00135.36           C
ATOM   3433  CE1 TYR A2399     146.122 181.466 151.246  1.00135.36           C
ATOM   3434  CE2 TYR A2399     144.294 180.046 150.656  1.00135.36           C
ATOM   3435  CZ  TYR A2399     145.100 180.626 151.612  1.00135.36           C
ATOM   3436  OH  TYR A2399     144.883 180.375 152.944  1.00135.36           O
ATOM   3437  N   GLN A2400     146.602 178.632 145.839  1.00136.65           N
ATOM   3438  CA  GLN A2400     146.817 177.196 145.690  1.00136.65           C
ATOM   3439  C   GLN A2400     148.308 176.874 145.670  1.00136.65           C
ATOM   3440  O   GLN A2400     148.750 175.873 146.237  1.00136.65           O
ATOM   3441  CB  GLN A2400     146.138 176.695 144.412  1.00136.65           C
ATOM   3442  CG  GLN A2400     146.183 175.181 144.219  1.00136.65           C
ATOM   3443  CD  GLN A2400     147.443 174.712 143.512  1.00136.65           C
ATOM   3444  OE1 GLN A2400     148.012 175.432 142.691  1.00136.65           O
ATOM   3445  NE2 GLN A2400     147.883 173.500 143.827  1.00136.65           N
ATOM   3446  N   GLN A2401     149.085 177.703 144.978  1.00117.68           N
ATOM   3447  CA  GLN A2401     150.539 177.698 144.958  1.00117.68           C
ATOM   3448  C   GLN A2401     151.082 177.615 146.376  1.00117.68           C
ATOM   3449  O   GLN A2401     151.835 176.695 146.714  1.00117.68           O
ATOM   3450  CB  GLN A2401     151.002 178.984 144.266  1.00117.68           C
ATOM   3451  CG  GLN A2401     152.239 178.987 143.429  1.00117.68           C
ATOM   3452  CD  GLN A2401     152.619 180.402 143.038  1.00117.68           C
ATOM   3453  OE1 GLN A2401     151.753 181.250 142.830  1.00117.68           O
ATOM   3454  NE2 GLN A2401     153.911 180.671 142.962  1.00117.68           N
ATOM   3455  N   VAL A2402     150.674 178.573 147.214  1.00124.95           N
ATOM   3456  CA  VAL A2402     151.186 178.635 148.587  1.00124.95           C
ATOM   3457  C   VAL A2402     150.794 177.385 149.376  1.00124.95           C
ATOM   3458  O   VAL A2402     151.633 176.760 150.046  1.00124.95           O
ATOM   3459  CB  VAL A2402     150.695 179.912 149.289  1.00124.95           C
ATOM   3460  CG1 VAL A2402     151.298 180.011 150.682  1.00124.95           C
ATOM   3461  CG2 VAL A2402     151.043 181.134 148.468  1.00124.95           C
ATOM   3462  N   ILE A2403     149.509 177.013 149.330  1.00129.80           N
ATOM   3463  CA  ILE A2403     149.056 175.873 150.128  1.00129.80           C
ATOM   3464  C   ILE A2403     149.747 174.592 149.684  1.00129.80           C
ATOM   3465  O   ILE A2403     150.184 173.791 150.516  1.00129.80           O
ATOM   3466  CB  ILE A2403     147.528 175.717 150.066  1.00129.80           C
ATOM   3467  CG1 ILE A2403     146.828 177.035 150.360  1.00129.80           C
ATOM   3468  CG2 ILE A2403     147.063 174.649 151.046  1.00129.80           C
ATOM   3469  CD1 ILE A2403     145.428 177.037 149.859  1.00129.80           C
ATOM   3470  N   ASP A2404     149.844 174.369 148.373  1.00134.09           N
ATOM   3471  CA  ASP A2404     150.492 173.167 147.867  1.00134.09           C
ATOM   3472  C   ASP A2404     151.971 173.152 148.225  1.00134.09           C
ATOM   3473  O   ASP A2404     152.532 172.091 148.516  1.00134.09           O
ATOM   3474  CB  ASP A2404     150.290 173.070 146.354  1.00134.09           C
ATOM   3475  CG  ASP A2404     150.912 171.825 145.758  1.00134.09           C
ATOM   3476  OD1 ASP A2404     150.398 170.718 146.026  1.00134.09           O
ATOM   3477  OD2 ASP A2404     151.903 171.955 145.011  1.00134.09           O
ATOM   3478  N   ALA A2405     152.618 174.319 148.202  1.00124.86           N
ATOM   3479  CA  ALA A2405     153.993 174.433 148.672  1.00124.86           C
ATOM   3480  C   ALA A2405     154.123 173.909 150.095  1.00124.86           C
ATOM   3481  O   ALA A2405     155.003 173.089 150.406  1.00124.86           O
ATOM   3482  CB  ALA A2405     154.426 175.895 148.595  1.00124.86           C
ATOM   3483  N   LEU A2406     153.243 174.394 150.973  1.00117.45           N
ATOM   3484  CA  LEU A2406     153.144 173.866 152.328  1.00117.45           C
ATOM   3485  C   LEU A2406     152.993 172.352 152.314  1.00117.45           C
ATOM   3486  O   LEU A2406     153.685 171.647 153.054  1.00117.45           O
ATOM   3487  CB  LEU A2406     151.954 174.472 153.067  1.00117.45           C
ATOM   3488  CG  LEU A2406     151.702 173.776 154.404  1.00117.45           C
ATOM   3489  CD1 LEU A2406     152.778 174.117 155.432  1.00117.45           C
ATOM   3490  CD2 LEU A2406     150.308 174.058 154.913  1.00117.45           C
ATOM   3491  N   THR A2407     152.078 171.850 151.483  1.00110.88           N
ATOM   3492  CA  THR A2407     151.783 170.422 151.471  1.00110.88           C
ATOM   3493  C   THR A2407     153.034 169.621 151.151  1.00110.88           C
ATOM   3494  O   THR A2407     153.407 168.739 151.924  1.00110.88           O
ATOM   3495  CB  THR A2407     150.682 170.069 150.465  1.00110.88           C
ATOM   3496  OG1 THR A2407     151.135 170.342 149.133  1.00110.88           O
ATOM   3497  CG2 THR A2407     149.401 170.836 150.757  1.00110.88           C
ATOM   3498  N   GLU A2408     153.714 169.940 150.050  1.00120.44           N
ATOM   3499  CA  GLU A2408     154.890 169.148 149.704  1.00120.44           C
ATOM   3500  C   GLU A2408     156.013 169.287 150.724  1.00120.44           C
ATOM   3501  O   GLU A2408     156.600 168.274 151.123  1.00120.44           O
ATOM   3502  CB  GLU A2408     155.445 169.456 148.306  1.00120.44           C
ATOM   3503  CG  GLU A2408     154.660 168.844 147.145  1.00120.44           C
ATOM   3504  CD  GLU A2408     153.722 169.803 146.463  1.00120.44           C
ATOM   3505  OE1 GLU A2408     153.838 171.013 146.717  1.00120.44           O
ATOM   3506  OE2 GLU A2408     152.870 169.345 145.673  1.00120.44           O
ATOM   3507  N   TYR A2409     156.333 170.501 151.178  1.00107.56           N
ATOM   3508  CA  TYR A2409     157.476 170.559 152.084  1.00107.56           C
ATOM   3509  C   TYR A2409     157.172 169.978 153.464  1.00107.56           C
ATOM   3510  O   TYR A2409     157.980 169.201 153.988  1.00107.56           O
ATOM   3511  CB  TYR A2409     158.008 171.980 152.248  1.00107.56           C
ATOM   3512  CG  TYR A2409     159.134 172.020 153.257  1.00107.56           C
ATOM   3513  CD1 TYR A2409     160.249 171.212 153.092  1.00107.56           C
ATOM   3514  CD2 TYR A2409     159.081 172.842 154.373  1.00107.56           C
ATOM   3515  CE1 TYR A2409     161.275 171.218 154.004  1.00107.56           C
ATOM   3516  CE2 TYR A2409     160.113 172.866 155.287  1.00107.56           C
ATOM   3517  CZ  TYR A2409     161.208 172.050 155.096  1.00107.56           C
ATOM   3518  OH  TYR A2409     162.244 172.054 155.996  1.00107.56           O
ATOM   3519  N   HIS A2410     156.032 170.315 154.074  1.00106.83           N
ATOM   3520  CA  HIS A2410     155.741 169.727 155.374  1.00106.83           C
ATOM   3521  C   HIS A2410     155.313 168.270 155.240  1.00106.83           C
ATOM   3522  O   HIS A2410     155.219 167.566 156.246  1.00106.83           O
ATOM   3523  CB  HIS A2410     154.688 170.551 156.119  1.00106.83           C
ATOM   3524  CG  HIS A2410     153.293 170.032 155.980  1.00106.83           C
ATOM   3525  ND1 HIS A2410     152.501 170.302 154.885  1.00106.83           N
ATOM   3526  CD2 HIS A2410     152.543 169.265 156.807  1.00106.83           C
ATOM   3527  CE1 HIS A2410     151.325 169.720 155.041  1.00106.83           C
ATOM   3528  NE2 HIS A2410     151.325 169.085 156.199  1.00106.83           N
ATOM   3529  N   ALA A2411     155.080 167.786 154.015  1.00109.63           N
ATOM   3530  CA  ALA A2411     154.926 166.353 153.803  1.00109.63           C
ATOM   3531  C   ALA A2411     156.282 165.674 153.698  1.00109.63           C
ATOM   3532  O   ALA A2411     156.408 164.475 153.968  1.00109.63           O
ATOM   3533  CB  ALA A2411     154.096 166.091 152.546  1.00109.63           C
ATOM   3534  N   SER A2412     157.299 166.418 153.271  1.00102.81           N
ATOM   3535  CA  SER A2412     158.664 165.954 153.479  1.00102.81           C
ATOM   3536  C   SER A2412     158.970 165.869 154.969  1.00102.81           C
ATOM   3537  O   SER A2412     159.546 164.887 155.444  1.00102.81           O
ATOM   3538  CB  SER A2412     159.654 166.882 152.772  1.00102.81           C
ATOM   3539  OG  SER A2412     159.435 166.892 151.373  1.00102.81           O
ATOM   3540  N   THR A2413     158.549 166.882 155.731  1.00 99.82           N
ATOM   3541  CA  THR A2413     158.931 166.951 157.143  1.00 99.82           C
ATOM   3542  C   THR A2413     158.184 165.921 157.991  1.00 99.82           C
ATOM   3543  O   THR A2413     158.800 165.169 158.755  1.00 99.82           O
ATOM   3544  CB  THR A2413     158.692 168.357 157.694  1.00 99.82           C
ATOM   3545  OG1 THR A2413     157.285 168.586 157.827  1.00 99.82           O
ATOM   3546  CG2 THR A2413     159.301 169.405 156.782  1.00 99.82           C
ATOM   3547  N   VAL A2414     156.852 165.862 157.864  1.00 96.52           N
ATOM   3548  CA  VAL A2414     156.022 165.044 158.752  1.00 96.52           C
ATOM   3549  C   VAL A2414     156.110 163.560 158.426  1.00 96.52           C
ATOM   3550  O   VAL A2414     155.518 162.735 159.134  1.00 96.52           O
ATOM   3551  CB  VAL A2414     154.579 165.599 158.690  1.00 96.52           C
ATOM   3552  CG1 VAL A2414     153.596 164.809 159.551  1.00 96.52           C
ATOM   3553  CG2 VAL A2414     154.561 167.033 159.136  1.00 96.52           C
ATOM   3554  N   GLU A2415     156.898 163.181 157.422  1.00 99.88           N
ATOM   3555  CA  GLU A2415     157.014 161.782 157.029  1.00 99.88           C
ATOM   3556  C   GLU A2415     158.467 161.316 157.013  1.00 99.88           C
ATOM   3557  O   GLU A2415     159.361 162.046 157.452  1.00 99.88           O
ATOM   3558  CB  GLU A2415     156.340 161.546 155.674  1.00 99.88           C
ATOM   3559  CG  GLU A2415     154.807 161.433 155.728  1.00 99.88           C
ATOM   3560  CD  GLU A2415     154.067 162.754 155.834  1.00 99.88           C
ATOM   3561  OE1 GLU A2415     154.708 163.822 155.865  1.00 99.88           O
ATOM   3562  OE2 GLU A2415     152.820 162.716 155.898  1.00 99.88           O
ATOM   3563  N   HIS A2416     158.700 160.115 156.473  1.00 96.42           N
ATOM   3564  CA  HIS A2416     159.801 159.215 156.820  1.00 96.42           C
ATOM   3565  C   HIS A2416     161.099 159.901 157.228  1.00 96.42           C
ATOM   3566  O   HIS A2416     161.727 159.509 158.220  1.00 96.42           O
ATOM   3567  CB  HIS A2416     160.089 158.284 155.643  1.00 96.42           C
ATOM   3568  CG  HIS A2416     160.334 159.003 154.352  1.00 96.42           C
ATOM   3569  ND1 HIS A2416     159.312 159.456 153.544  1.00 96.42           N
ATOM   3570  CD2 HIS A2416     161.486 159.339 153.724  1.00 96.42           C
ATOM   3571  CE1 HIS A2416     159.825 160.046 152.478  1.00 96.42           C
ATOM   3572  NE2 HIS A2416     161.142 159.986 152.562  1.00 96.42           N
ATOM   3573  N   ALA A2417     161.524 160.905 156.470  1.00 93.98           N
ATOM   3574  CA  ALA A2417     162.777 161.587 156.752  1.00 93.98           C
ATOM   3575  C   ALA A2417     162.534 163.087 156.740  1.00 93.98           C
ATOM   3576  O   ALA A2417     161.685 163.573 155.990  1.00 93.98           O
ATOM   3577  CB  ALA A2417     163.850 161.204 155.728  1.00 93.98           C
ATOM   3578  N   ASP A2418     163.269 163.818 157.578  1.00 88.03           N
ATOM   3579  CA  ASP A2418     163.080 165.260 157.661  1.00 88.03           C
ATOM   3580  C   ASP A2418     163.853 165.999 156.574  1.00 88.03           C
ATOM   3581  O   ASP A2418     163.298 166.845 155.866  1.00 88.03           O
ATOM   3582  CB  ASP A2418     163.477 165.758 159.054  1.00 88.03           C
ATOM   3583  CG  ASP A2418     162.562 165.233 160.147  1.00 88.03           C
ATOM   3584  OD1 ASP A2418     162.784 164.101 160.626  1.00 88.03           O
ATOM   3585  OD2 ASP A2418     161.640 165.975 160.553  1.00 88.03           O
ATOM   3586  N   TYR A2419     165.132 165.667 156.410  1.00 94.07           N
ATOM   3587  CA  TYR A2419     166.026 166.402 155.526  1.00 94.07           C
ATOM   3588  C   TYR A2419     166.585 165.560 154.386  1.00 94.07           C
ATOM   3589  O   TYR A2419     167.673 165.864 153.883  1.00 94.07           O
ATOM   3590  CB  TYR A2419     167.163 167.023 156.337  1.00 94.07           C
ATOM   3591  CG  TYR A2419     168.046 166.024 157.052  1.00 94.07           C
ATOM   3592  CD1 TYR A2419     167.738 165.606 158.341  1.00 94.07           C
ATOM   3593  CD2 TYR A2419     169.185 165.505 156.451  1.00 94.07           C
ATOM   3594  CE1 TYR A2419     168.535 164.698 159.007  1.00 94.07           C
ATOM   3595  CE2 TYR A2419     169.989 164.591 157.111  1.00 94.07           C
ATOM   3596  CZ  TYR A2419     169.657 164.194 158.389  1.00 94.07           C
ATOM   3597  OH  TYR A2419     170.449 163.288 159.056  1.00 94.07           O
ATOM   3598  N   GLU A2420     165.870 164.524 153.960  1.00 98.30           N
ATOM   3599  CA  GLU A2420     166.225 163.807 152.742  1.00 98.30           C
ATOM   3600  C   GLU A2420     166.247 164.760 151.553  1.00 98.30           C
ATOM   3601  O   GLU A2420     165.742 165.881 151.631  1.00 98.30           O
ATOM   3602  CB  GLU A2420     165.231 162.667 152.492  1.00 98.30           C
ATOM   3603  CG  GLU A2420     163.816 163.089 152.081  1.00 98.30           C
ATOM   3604  CD  GLU A2420     163.126 164.019 153.070  1.00 98.30           C
ATOM   3605  OE1 GLU A2420     163.635 164.205 154.193  1.00 98.30           O
ATOM   3606  OE2 GLU A2420     162.067 164.573 152.721  1.00 98.30           O
ATOM   3607  N   LEU A2421     166.846 164.309 150.453  1.00101.12           N
ATOM   3608  CA  LEU A2421     167.093 165.185 149.313  1.00101.12           C
ATOM   3609  C   LEU A2421     165.806 165.773 148.741  1.00101.12           C
ATOM   3610  O   LEU A2421     165.795 166.925 148.284  1.00101.12           O
ATOM   3611  CB  LEU A2421     167.863 164.435 148.223  1.00101.12           C
ATOM   3612  CG  LEU A2421     169.391 164.444 148.344  1.00101.12           C
ATOM   3613  CD1 LEU A2421     169.928 165.864 148.211  1.00101.12           C
ATOM   3614  CD2 LEU A2421     169.874 163.801 149.639  1.00101.12           C
ATOM   3615  N   GLU A2422     164.710 165.010 148.764  1.00 98.49           N
ATOM   3616  CA  GLU A2422     163.472 165.560 148.225  1.00 98.49           C
ATOM   3617  C   GLU A2422     162.902 166.609 149.168  1.00 98.49           C
ATOM   3618  O   GLU A2422     162.112 167.458 148.751  1.00 98.49           O
ATOM   3619  CB  GLU A2422     162.447 164.456 147.940  1.00 98.49           C
ATOM   3620  CG  GLU A2422     161.899 163.679 149.125  1.00 98.49           C
ATOM   3621  CD  GLU A2422     160.672 164.348 149.728  1.00 98.49           C
ATOM   3622  OE1 GLU A2422     160.053 165.185 149.037  1.00 98.49           O
ATOM   3623  OE2 GLU A2422     160.296 164.009 150.868  1.00 98.49           O
ATOM   3624  N   SER A2423     163.316 166.594 150.438  1.00101.32           N
ATOM   3625  CA  SER A2423     162.979 167.704 151.325  1.00101.32           C
ATOM   3626  C   SER A2423     163.657 168.988 150.867  1.00101.32           C
ATOM   3627  O   SER A2423     163.075 170.073 150.951  1.00101.32           O
ATOM   3628  CB  SER A2423     163.368 167.383 152.767  1.00101.32           C
ATOM   3629  OG  SER A2423     163.521 168.567 153.528  1.00101.32           O
ATOM   3630  N   VAL A2424     164.898 168.887 150.385  1.00108.08           N
ATOM   3631  CA  VAL A2424     165.567 170.048 149.798  1.00108.08           C
ATOM   3632  C   VAL A2424     164.834 170.488 148.536  1.00108.08           C
ATOM   3633  O   VAL A2424     164.592 171.684 148.309  1.00108.08           O
ATOM   3634  CB  VAL A2424     167.045 169.728 149.509  1.00108.08           C
ATOM   3635  CG1 VAL A2424     167.720 170.897 148.806  1.00108.08           C
ATOM   3636  CG2 VAL A2424     167.775 169.375 150.795  1.00108.08           C
ATOM   3637  N   GLU A2425     164.467 169.516 147.696  1.00111.36           N
ATOM   3638  CA  GLU A2425     163.709 169.832 146.489  1.00111.36           C
ATOM   3639  C   GLU A2425     162.404 170.545 146.817  1.00111.36           C
ATOM   3640  O   GLU A2425     162.015 171.489 146.122  1.00111.36           O
ATOM   3641  CB  GLU A2425     163.425 168.554 145.700  1.00111.36           C
ATOM   3642  CG  GLU A2425     164.658 167.889 145.122  1.00111.36           C
ATOM   3643  CD  GLU A2425     164.320 166.646 144.325  1.00111.36           C
ATOM   3644  OE1 GLU A2425     163.141 166.233 144.338  1.00111.36           O
ATOM   3645  OE2 GLU A2425     165.231 166.082 143.684  1.00111.36           O
ATOM   3646  N   LYS A2426     161.720 170.126 147.880  1.00112.66           N
ATOM   3647  CA  LYS A2426     160.445 170.740 148.218  1.00112.66           C
ATOM   3648  C   LYS A2426     160.603 172.014 149.037  1.00112.66           C
ATOM   3649  O   LYS A2426     159.674 172.819 149.065  1.00112.66           O
ATOM   3650  CB  LYS A2426     159.546 169.736 148.943  1.00112.66           C
ATOM   3651  CG  LYS A2426     159.302 168.431 148.166  1.00112.66           C
ATOM   3652  CD  LYS A2426     158.508 168.629 146.872  1.00112.66           C
ATOM   3653  CE  LYS A2426     159.408 168.728 145.641  1.00112.66           C
ATOM   3654  NZ  LYS A2426     158.626 168.824 144.378  1.00112.66           N
ATOM   3655  N   LEU A2427     161.756 172.242 149.670  1.00109.91           N
ATOM   3656  CA  LEU A2427     162.076 173.596 150.115  1.00109.91           C
ATOM   3657  C   LEU A2427     162.196 174.531 148.924  1.00109.91           C
ATOM   3658  O   LEU A2427     161.690 175.660 148.955  1.00109.91           O
ATOM   3659  CB  LEU A2427     163.369 173.621 150.933  1.00109.91           C
ATOM   3660  CG  LEU A2427     163.292 173.353 152.435  1.00109.91           C
ATOM   3661  CD1 LEU A2427     164.677 173.151 153.030  1.00109.91           C
ATOM   3662  CD2 LEU A2427     162.567 174.494 153.138  1.00109.91           C
ATOM   3663  N   LEU A2428     162.869 174.073 147.866  1.00108.11           N
ATOM   3664  CA  LEU A2428     162.922 174.842 146.627  1.00108.11           C
ATOM   3665  C   LEU A2428     161.516 175.085 146.081  1.00108.11           C
ATOM   3666  O   LEU A2428     161.170 176.198 145.670  1.00108.11           O
ATOM   3667  CB  LEU A2428     163.811 174.115 145.613  1.00108.11           C
ATOM   3668  CG  LEU A2428     163.944 174.599 144.168  1.00108.11           C
ATOM   3669  CD1 LEU A2428     165.316 174.237 143.628  1.00108.11           C
ATOM   3670  CD2 LEU A2428     162.879 173.953 143.301  1.00108.11           C
ATOM   3671  N   ASN A2429     160.686 174.047 146.093  1.00109.44           N
ATOM   3672  CA  ASN A2429     159.309 174.184 145.631  1.00109.44           C
ATOM   3673  C   ASN A2429     158.534 175.194 146.477  1.00109.44           C
ATOM   3674  O   ASN A2429     157.812 176.050 145.949  1.00109.44           O
ATOM   3675  CB  ASN A2429     158.633 172.815 145.660  1.00109.44           C
ATOM   3676  CG  ASN A2429     157.139 172.902 145.511  1.00109.44           C
ATOM   3677  OD1 ASN A2429     156.617 172.992 144.400  1.00109.44           O
ATOM   3678  ND2 ASN A2429     156.434 172.903 146.637  1.00109.44           N
ATOM   3679  N   LEU A2430     158.680 175.104 147.800  1.00107.81           N
ATOM   3680  CA  LEU A2430     157.948 175.974 148.711  1.00107.81           C
ATOM   3681  C   LEU A2430     158.344 177.431 148.505  1.00107.81           C
ATOM   3682  O   LEU A2430     157.486 178.288 148.273  1.00107.81           O
ATOM   3683  CB  LEU A2430     158.197 175.520 150.154  1.00107.81           C
ATOM   3684  CG  LEU A2430     157.685 176.257 151.399  1.00107.81           C
ATOM   3685  CD1 LEU A2430     156.187 176.479 151.418  1.00107.81           C
ATOM   3686  CD2 LEU A2430     158.093 175.491 152.634  1.00107.81           C
ATOM   3687  N   ARG A2431     159.651 177.722 148.557  1.00103.96           N
ATOM   3688  CA  ARG A2431     160.133 179.076 148.285  1.00103.96           C
ATOM   3689  C   ARG A2431     159.646 179.597 146.939  1.00103.96           C
ATOM   3690  O   ARG A2431     159.212 180.753 146.838  1.00103.96           O
ATOM   3691  CB  ARG A2431     161.668 179.120 148.381  1.00103.96           C
ATOM   3692  CG  ARG A2431     162.331 178.237 147.347  1.00103.96           C
ATOM   3693  CD  ARG A2431     163.852 178.154 147.317  1.00103.96           C
ATOM   3694  NE  ARG A2431     164.497 179.263 146.632  1.00103.96           N
ATOM   3695  CZ  ARG A2431     165.260 179.090 145.559  1.00103.96           C
ATOM   3696  NH1 ARG A2431     165.501 177.883 145.073  1.00103.96           N
ATOM   3697  NH2 ARG A2431     165.776 180.149 144.948  1.00103.96           N
ATOM   3698  N   LYS A2432     159.683 178.763 145.897  1.00116.04           N
ATOM   3699  CA  LYS A2432     159.248 179.230 144.588  1.00116.04           C
ATOM   3700  C   LYS A2432     157.776 179.613 144.598  1.00116.04           C
ATOM   3701  O   LYS A2432     157.409 180.682 144.101  1.00116.04           O
ATOM   3702  CB  LYS A2432     159.497 178.172 143.513  1.00116.04           C
ATOM   3703  CG  LYS A2432     160.950 177.988 143.128  1.00116.04           C
ATOM   3704  CD  LYS A2432     161.129 176.791 142.210  1.00116.04           C
ATOM   3705  CE  LYS A2432     160.569 177.061 140.823  1.00116.04           C
ATOM   3706  NZ  LYS A2432     160.851 175.927 139.901  1.00116.04           N
ATOM   3707  N   GLN A2433     156.927 178.753 145.163  1.00108.49           N
ATOM   3708  CA  GLN A2433     155.501 179.060 145.191  1.00108.49           C
ATOM   3709  C   GLN A2433     155.228 180.314 146.008  1.00108.49           C
ATOM   3710  O   GLN A2433     154.393 181.149 145.632  1.00108.49           O
ATOM   3711  CB  GLN A2433     154.719 177.871 145.747  1.00108.49           C
ATOM   3712  CG  GLN A2433     154.387 176.818 144.703  1.00108.49           C
ATOM   3713  CD  GLN A2433     154.313 175.424 145.263  1.00108.49           C
ATOM   3714  OE1 GLN A2433     155.273 174.932 145.840  1.00108.49           O
ATOM   3715  NE2 GLN A2433     153.159 174.784 145.113  1.00108.49           N
ATOM   3716  N   ILE A2434     155.951 180.475 147.116  1.00114.72           N
ATOM   3717  CA  ILE A2434     155.740 181.612 148.001  1.00114.72           C
ATOM   3718  C   ILE A2434     156.073 182.907 147.278  1.00114.72           C
ATOM   3719  O   ILE A2434     155.283 183.859 147.263  1.00114.72           O
ATOM   3720  CB  ILE A2434     156.613 181.453 149.252  1.00114.72           C
ATOM   3721  CG1 ILE A2434     156.220 180.209 150.026  1.00114.72           C
ATOM   3722  CG2 ILE A2434     156.369 182.608 150.182  1.00114.72           C
ATOM   3723  CD1 ILE A2434     157.227 179.872 151.092  1.00114.72           C
ATOM   3724  N   GLU A2435     157.255 182.959 146.662  1.00122.10           N
ATOM   3725  CA  GLU A2435     157.686 184.176 145.989  1.00122.10           C
ATOM   3726  C   GLU A2435     156.886 184.446 144.719  1.00122.10           C
ATOM   3727  O   GLU A2435     156.690 185.615 144.353  1.00122.10           O
ATOM   3728  CB  GLU A2435     159.192 184.087 145.728  1.00122.10           C
ATOM   3729  CG  GLU A2435     159.609 182.996 144.766  1.00122.10           C
ATOM   3730  CD  GLU A2435     161.114 182.908 144.606  1.00122.10           C
ATOM   3731  OE1 GLU A2435     161.830 183.690 145.270  1.00122.10           O
ATOM   3732  OE2 GLU A2435     161.583 182.060 143.818  1.00122.10           O
ATOM   3733  N   GLY A2436     156.376 183.400 144.070  1.00125.82           N
ATOM   3734  CA  GLY A2436     155.439 183.580 142.984  1.00125.82           C
ATOM   3735  C   GLY A2436     154.167 184.251 143.455  1.00125.82           C
ATOM   3736  O   GLY A2436     153.683 185.186 142.808  1.00125.82           O
ATOM   3737  N   TYR A2437     153.621 183.801 144.590  1.00117.95           N
ATOM   3738  CA  TYR A2437     152.490 184.521 145.169  1.00117.95           C
ATOM   3739  C   TYR A2437     152.852 185.961 145.484  1.00117.95           C
ATOM   3740  O   TYR A2437     152.051 186.872 145.246  1.00117.95           O
ATOM   3741  CB  TYR A2437     151.988 183.854 146.449  1.00117.95           C
ATOM   3742  CG  TYR A2437     150.796 184.596 147.017  1.00117.95           C
ATOM   3743  CD1 TYR A2437     149.541 184.472 146.445  1.00117.95           C
ATOM   3744  CD2 TYR A2437     150.941 185.474 148.082  1.00117.95           C
ATOM   3745  CE1 TYR A2437     148.452 185.167 146.939  1.00117.95           C
ATOM   3746  CE2 TYR A2437     149.858 186.176 148.587  1.00117.95           C
ATOM   3747  CZ  TYR A2437     148.616 186.018 148.009  1.00117.95           C
ATOM   3748  OH  TYR A2437     147.536 186.714 148.499  1.00117.95           O
ATOM   3749  N   VAL A2438     154.046 186.178 146.030  1.00117.44           N
ATOM   3750  CA  VAL A2438     154.503 187.503 146.429  1.00117.44           C
ATOM   3751  C   VAL A2438     154.410 188.447 145.241  1.00117.44           C
ATOM   3752  O   VAL A2438     153.867 189.552 145.349  1.00117.44           O
ATOM   3753  CB  VAL A2438     155.941 187.446 146.973  1.00117.44           C
ATOM   3754  CG1 VAL A2438     156.588 188.824 146.924  1.00117.44           C
ATOM   3755  CG2 VAL A2438     155.943 186.892 148.385  1.00117.44           C
ATOM   3756  N   LEU A2439     154.924 188.010 144.093  1.00119.89           N
ATOM   3757  CA  LEU A2439     154.821 188.854 142.907  1.00119.89           C
ATOM   3758  C   LEU A2439     153.403 188.874 142.346  1.00119.89           C
ATOM   3759  O   LEU A2439     153.042 189.803 141.616  1.00119.89           O
ATOM   3760  CB  LEU A2439     155.810 188.409 141.829  1.00119.89           C
ATOM   3761  CG  LEU A2439     157.249 188.939 141.902  1.00119.89           C
ATOM   3762  CD1 LEU A2439     157.840 188.898 143.311  1.00119.89           C
ATOM   3763  CD2 LEU A2439     158.142 188.218 140.904  1.00119.89           C
ATOM   3764  N   GLY A2440     152.589 187.872 142.675  1.00114.57           N
ATOM   3765  CA  GLY A2440     151.268 187.740 142.087  1.00114.57           C
ATOM   3766  C   GLY A2440     150.304 188.890 142.310  1.00114.57           C
ATOM   3767  O   GLY A2440     149.972 189.613 141.366  1.00114.57           O
ATOM   3768  N   HIS A2441     149.844 189.074 143.549  1.00114.43           N
ATOM   3769  CA  HIS A2441     148.860 190.106 143.868  1.00114.43           C
ATOM   3770  C   HIS A2441     149.408 191.031 144.945  1.00114.43           C
ATOM   3771  O   HIS A2441     149.262 190.743 146.144  1.00114.43           O
ATOM   3772  CB  HIS A2441     147.542 189.475 144.326  1.00114.43           C
ATOM   3773  CG  HIS A2441     147.166 188.243 143.565  1.00114.43           C
ATOM   3774  ND1 HIS A2441     146.875 188.261 142.218  1.00114.43           N
ATOM   3775  CD2 HIS A2441     147.028 186.956 143.963  1.00114.43           C
ATOM   3776  CE1 HIS A2441     146.577 187.038 141.818  1.00114.43           C
ATOM   3777  NE2 HIS A2441     146.662 186.227 142.858  1.00114.43           N
ATOM   3778  N   PRO A2442     150.037 192.154 144.582  1.00111.40           N
ATOM   3779  CA  PRO A2442     150.727 193.012 145.555  1.00111.40           C
ATOM   3780  C   PRO A2442     149.816 193.999 146.286  1.00111.40           C
ATOM   3781  O   PRO A2442     150.173 195.158 146.504  1.00111.40           O
ATOM   3782  CB  PRO A2442     151.750 193.751 144.686  1.00111.40           C
ATOM   3783  CG  PRO A2442     151.752 193.037 143.351  1.00111.40           C
ATOM   3784  CD  PRO A2442     150.366 192.532 143.201  1.00111.40           C
ATOM   3785  N   ASP A2443     148.627 193.537 146.669  1.00101.83           N
ATOM   3786  CA  ASP A2443     147.696 194.387 147.403  1.00101.83           C
ATOM   3787  C   ASP A2443     147.055 193.642 148.566  1.00101.83           C
ATOM   3788  O   ASP A2443     146.448 194.258 149.448  1.00101.83           O
ATOM   3789  CB  ASP A2443     146.616 194.926 146.466  1.00101.83           C
ATOM   3790  CG  ASP A2443     147.196 195.664 145.282  1.00101.83           C
ATOM   3791  OD1 ASP A2443     147.781 196.747 145.491  1.00101.83           O
ATOM   3792  OD2 ASP A2443     147.073 195.161 144.146  1.00101.83           O
ATOM   3793  N   SER A2444     147.187 192.320 148.575  1.00100.15           N
ATOM   3794  CA  SER A2444     146.528 191.509 149.585  1.00100.15           C
ATOM   3795  C   SER A2444     147.157 191.723 150.956  1.00100.15           C
ATOM   3796  O   SER A2444     148.331 192.080 151.081  1.00100.15           O
ATOM   3797  CB  SER A2444     146.597 190.030 149.210  1.00100.15           C
ATOM   3798  OG  SER A2444     145.961 189.228 150.189  1.00100.15           O
ATOM   3799  N   GLY A2445     146.353 191.496 151.993  1.00 98.86           N
ATOM   3800  CA  GLY A2445     146.861 191.517 153.351  1.00 98.86           C
ATOM   3801  C   GLY A2445     147.744 190.340 153.698  1.00 98.86           C
ATOM   3802  O   GLY A2445     148.280 190.296 154.811  1.00 98.86           O
ATOM   3803  N   ARG A2446     147.902 189.386 152.777  1.00109.73           N
ATOM   3804  CA  ARG A2446     148.754 188.231 153.029  1.00109.73           C
ATOM   3805  C   ARG A2446     150.235 188.572 152.951  1.00109.73           C
ATOM   3806  O   ARG A2446     151.063 187.706 153.238  1.00109.73           O
ATOM   3807  CB  ARG A2446     148.448 187.104 152.035  1.00109.73           C
ATOM   3808  CG  ARG A2446     146.988 186.681 151.947  1.00109.73           C
ATOM   3809  CD  ARG A2446     146.859 185.383 151.155  1.00109.73           C
ATOM   3810  NE  ARG A2446     145.475 185.021 150.871  1.00109.73           N
ATOM   3811  CZ  ARG A2446     144.792 185.432 149.812  1.00109.73           C
ATOM   3812  NH1 ARG A2446     145.333 186.231 148.907  1.00109.73           N
ATOM   3813  NH2 ARG A2446     143.536 185.024 149.652  1.00109.73           N
ATOM   3814  N   VAL A2447     150.587 189.803 152.570  1.00 95.26           N
ATOM   3815  CA  VAL A2447     151.978 190.122 152.245  1.00 95.26           C
ATOM   3816  C   VAL A2447     152.884 189.946 153.461  1.00 95.26           C
ATOM   3817  O   VAL A2447     154.029 189.498 153.337  1.00 95.26           O
ATOM   3818  CB  VAL A2447     152.080 191.541 151.651  1.00 95.26           C
ATOM   3819  CG1 VAL A2447     151.683 192.596 152.670  1.00 95.26           C
ATOM   3820  CG2 VAL A2447     153.492 191.800 151.142  1.00 95.26           C
ATOM   3821  N   GLU A2448     152.400 190.309 154.650  1.00102.50           N
ATOM   3822  CA  GLU A2448     153.216 190.168 155.853  1.00102.50           C
ATOM   3823  C   GLU A2448     153.512 188.700 156.147  1.00102.50           C
ATOM   3824  O   GLU A2448     154.660 188.316 156.421  1.00102.50           O
ATOM   3825  CB  GLU A2448     152.526 190.873 157.032  1.00102.50           C
ATOM   3826  CG  GLU A2448     151.143 190.354 157.436  1.00102.50           C
ATOM   3827  CD  GLU A2448     151.197 189.188 158.401  1.00102.50           C
ATOM   3828  OE1 GLU A2448     152.244 189.001 159.053  1.00102.50           O
ATOM   3829  OE2 GLU A2448     150.189 188.458 158.507  1.00102.50           O
ATOM   3830  N   ALA A2449     152.480 187.857 156.062  1.00104.59           N
ATOM   3831  CA  ALA A2449     152.677 186.428 156.259  1.00104.59           C
ATOM   3832  C   ALA A2449     153.567 185.852 155.172  1.00104.59           C
ATOM   3833  O   ALA A2449     154.357 184.942 155.428  1.00104.59           O
ATOM   3834  CB  ALA A2449     151.328 185.711 156.296  1.00104.59           C
ATOM   3835  N   MET A2450     153.487 186.402 153.960  1.00 99.32           N
ATOM   3836  CA  MET A2450     154.319 185.911 152.870  1.00 99.32           C
ATOM   3837  C   MET A2450     155.784 186.261 153.092  1.00 99.32           C
ATOM   3838  O   MET A2450     156.668 185.438 152.852  1.00 99.32           O
ATOM   3839  CB  MET A2450     153.825 186.465 151.534  1.00 99.32           C
ATOM   3840  CG  MET A2450     152.442 185.981 151.135  1.00 99.32           C
ATOM   3841  SD  MET A2450     152.366 184.191 150.926  1.00 99.32           S
ATOM   3842  CE  MET A2450     151.571 183.697 152.455  1.00 99.32           C
ATOM   3843  N   ASN A2451     156.062 187.482 153.552  1.00 92.72           N
ATOM   3844  CA  ASN A2451     157.441 187.853 153.856  1.00 92.72           C
ATOM   3845  C   ASN A2451     158.003 186.964 154.956  1.00 92.72           C
ATOM   3846  O   ASN A2451     159.090 186.375 154.820  1.00 92.72           O
ATOM   3847  CB  ASN A2451     157.510 189.326 154.262  1.00 92.72           C
ATOM   3848  CG  ASN A2451     156.917 190.244 153.213  1.00 92.72           C
ATOM   3849  OD1 ASN A2451     156.863 189.898 152.036  1.00 92.72           O
ATOM   3850  ND2 ASN A2451     156.462 191.418 153.636  1.00 92.72           N
ATOM   3851  N   SER A2452     157.241 186.819 156.041  1.00 98.91           N
ATOM   3852  CA  SER A2452     157.663 185.957 157.137  1.00 98.91           C
ATOM   3853  C   SER A2452     157.880 184.534 156.644  1.00 98.91           C
ATOM   3854  O   SER A2452     158.803 183.834 157.081  1.00 98.91           O
ATOM   3855  CB  SER A2452     156.607 185.985 158.240  1.00 98.91           C
ATOM   3856  OG  SER A2452     156.425 187.299 158.731  1.00 98.91           O
ATOM   3857  N   LEU A2453     157.030 184.099 155.714  1.00 95.29           N
ATOM   3858  CA  LEU A2453     156.980 182.701 155.327  1.00 95.29           C
ATOM   3859  C   LEU A2453     157.972 182.396 154.210  1.00 95.29           C
ATOM   3860  O   LEU A2453     158.235 181.224 153.921  1.00 95.29           O
ATOM   3861  CB  LEU A2453     155.522 182.362 154.991  1.00 95.29           C
ATOM   3862  CG  LEU A2453     154.930 180.991 154.693  1.00 95.29           C
ATOM   3863  CD1 LEU A2453     153.474 181.023 155.083  1.00 95.29           C
ATOM   3864  CD2 LEU A2453     154.967 180.758 153.249  1.00 95.29           C
ATOM   3865  N   LEU A2454     158.531 183.434 153.576  1.00 99.07           N
ATOM   3866  CA  LEU A2454     159.829 183.324 152.913  1.00 99.07           C
ATOM   3867  C   LEU A2454     160.916 183.092 153.948  1.00 99.07           C
ATOM   3868  O   LEU A2454     161.623 182.080 153.894  1.00 99.07           O
ATOM   3869  CB  LEU A2454     160.230 184.574 152.112  1.00 99.07           C
ATOM   3870  CG  LEU A2454     159.859 185.012 150.685  1.00 99.07           C
ATOM   3871  CD1 LEU A2454     160.386 184.036 149.648  1.00 99.07           C
ATOM   3872  CD2 LEU A2454     158.409 185.307 150.457  1.00 99.07           C
ATOM   3873  N   ASN A2455     161.054 184.039 154.883  1.00 98.36           N
ATOM   3874  CA  ASN A2455     162.240 184.068 155.741  1.00 98.36           C
ATOM   3875  C   ASN A2455     162.386 182.768 156.525  1.00 98.36           C
ATOM   3876  O   ASN A2455     163.503 182.262 156.729  1.00 98.36           O
ATOM   3877  CB  ASN A2455     162.158 185.262 156.688  1.00 98.36           C
ATOM   3878  CG  ASN A2455     161.795 186.544 155.973  1.00 98.36           C
ATOM   3879  OD1 ASN A2455     161.041 187.362 156.495  1.00 98.36           O
ATOM   3880  ND2 ASN A2455     162.316 186.720 154.765  1.00 98.36           N
ATOM   3881  N   GLN A2456     161.260 182.216 156.978  1.00 96.86           N
ATOM   3882  CA  GLN A2456     161.288 180.919 157.643  1.00 96.86           C
ATOM   3883  C   GLN A2456     161.835 179.829 156.725  1.00 96.86           C
ATOM   3884  O   GLN A2456     162.739 179.081 157.114  1.00 96.86           O
ATOM   3885  CB  GLN A2456     159.899 180.600 158.217  1.00 96.86           C
ATOM   3886  CG  GLN A2456     158.707 180.589 157.269  1.00 96.86           C
ATOM   3887  CD  GLN A2456     158.447 179.304 156.519  1.00 96.86           C
ATOM   3888  OE1 GLN A2456     158.755 178.214 156.983  1.00 96.86           O
ATOM   3889  NE2 GLN A2456     157.798 179.430 155.373  1.00 96.86           N
ATOM   3890  N   VAL A2457     161.354 179.767 155.480  1.00 98.16           N
ATOM   3891  CA  VAL A2457     161.894 178.790 154.535  1.00 98.16           C
ATOM   3892  C   VAL A2457     163.394 178.979 154.382  1.00 98.16           C
ATOM   3893  O   VAL A2457     164.158 178.011 154.313  1.00 98.16           O
ATOM   3894  CB  VAL A2457     161.187 178.902 153.173  1.00 98.16           C
ATOM   3895  CG1 VAL A2457     161.933 178.097 152.115  1.00 98.16           C
ATOM   3896  CG2 VAL A2457     159.784 178.422 153.279  1.00 98.16           C
ATOM   3897  N   ASN A2458     163.833 180.233 154.323  1.00101.98           N
ATOM   3898  CA  ASN A2458     165.228 180.513 154.002  1.00101.98           C
ATOM   3899  C   ASN A2458     166.155 180.047 155.118  1.00101.98           C
ATOM   3900  O   ASN A2458     167.167 179.376 154.870  1.00101.98           O
ATOM   3901  CB  ASN A2458     165.407 182.003 153.720  1.00101.98           C
ATOM   3902  CG  ASN A2458     164.619 182.454 152.509  1.00101.98           C
ATOM   3903  OD1 ASN A2458     163.692 183.254 152.618  1.00101.98           O
ATOM   3904  ND2 ASN A2458     164.938 181.885 151.355  1.00101.98           N
ATOM   3905  N   SER A2459     165.823 180.370 156.367  1.00 90.27           N
ATOM   3906  CA  SER A2459     166.705 179.885 157.424  1.00 90.27           C
ATOM   3907  C   SER A2459     166.492 178.407 157.727  1.00 90.27           C
ATOM   3908  O   SER A2459     167.394 177.770 158.281  1.00 90.27           O
ATOM   3909  CB  SER A2459     166.556 180.707 158.694  1.00 90.27           C
ATOM   3910  OG  SER A2459     167.328 180.150 159.743  1.00 90.27           O
ATOM   3911  N   ARG A2460     165.349 177.828 157.351  1.00 97.15           N
ATOM   3912  CA  ARG A2460     165.231 176.373 157.382  1.00 97.15           C
ATOM   3913  C   ARG A2460     166.182 175.741 156.377  1.00 97.15           C
ATOM   3914  O   ARG A2460     166.770 174.686 156.630  1.00 97.15           O
ATOM   3915  CB  ARG A2460     163.796 175.946 157.088  1.00 97.15           C
ATOM   3916  CG  ARG A2460     163.528 174.474 157.345  1.00 97.15           C
ATOM   3917  CD  ARG A2460     163.101 174.210 158.783  1.00 97.15           C
ATOM   3918  NE  ARG A2460     162.658 172.833 158.980  1.00 97.15           N
ATOM   3919  CZ  ARG A2460     161.635 172.471 159.744  1.00 97.15           C
ATOM   3920  NH1 ARG A2460     160.910 173.362 160.401  1.00 97.15           N
ATOM   3921  NH2 ARG A2460     161.329 171.181 159.850  1.00 97.15           N
ATOM   3922  N   LEU A2461     166.322 176.375 155.213  1.00103.92           N
ATOM   3923  CA  LEU A2461     167.297 175.927 154.228  1.00103.92           C
ATOM   3924  C   LEU A2461     168.713 176.062 154.772  1.00103.92           C
ATOM   3925  O   LEU A2461     169.577 175.228 154.487  1.00103.92           O
ATOM   3926  CB  LEU A2461     167.125 176.721 152.934  1.00103.92           C
ATOM   3927  CG  LEU A2461     167.938 176.300 151.712  1.00103.92           C
ATOM   3928  CD1 LEU A2461     167.388 175.005 151.139  1.00103.92           C
ATOM   3929  CD2 LEU A2461     167.919 177.401 150.664  1.00103.92           C
ATOM   3930  N   GLU A2462     168.969 177.115 155.554  1.00 99.81           N
ATOM   3931  CA  GLU A2462     170.250 177.219 156.257  1.00 99.81           C
ATOM   3932  C   GLU A2462     170.450 176.052 157.222  1.00 99.81           C
ATOM   3933  O   GLU A2462     171.537 175.460 157.293  1.00 99.81           O
ATOM   3934  CB  GLU A2462     170.328 178.539 157.025  1.00 99.81           C
ATOM   3935  CG  GLU A2462     170.433 179.781 156.168  1.00 99.81           C
ATOM   3936  CD  GLU A2462     170.355 181.047 156.996  1.00 99.81           C
ATOM   3937  OE1 GLU A2462     169.853 180.979 158.138  1.00 99.81           O
ATOM   3938  OE2 GLU A2462     170.798 182.108 156.509  1.00 99.81           O
ATOM   3939  N   GLU A2463     169.408 175.723 157.986  1.00101.02           N
ATOM   3940  CA  GLU A2463     169.478 174.612 158.928  1.00101.02           C
ATOM   3941  C   GLU A2463     169.755 173.298 158.205  1.00101.02           C
ATOM   3942  O   GLU A2463     170.505 172.447 158.697  1.00101.02           O
ATOM   3943  CB  GLU A2463     168.174 174.540 159.721  1.00101.02           C
ATOM   3944  CG  GLU A2463     167.984 173.270 160.509  1.00101.02           C
ATOM   3945  CD  GLU A2463     166.545 173.060 160.923  1.00101.02           C
ATOM   3946  OE1 GLU A2463     165.864 174.055 161.245  1.00101.02           O
ATOM   3947  OE2 GLU A2463     166.091 171.900 160.910  1.00101.02           O
ATOM   3948  N   VAL A2464     169.140 173.113 157.035  1.00112.97           N
ATOM   3949  CA  VAL A2464     169.442 171.957 156.193  1.00112.97           C
ATOM   3950  C   VAL A2464     170.892 171.991 155.733  1.00112.97           C
ATOM   3951  O   VAL A2464     171.599 170.978 155.801  1.00112.97           O
ATOM   3952  CB  VAL A2464     168.484 171.900 154.986  1.00112.97           C
ATOM   3953  CG1 VAL A2464     168.844 170.733 154.075  1.00112.97           C
ATOM   3954  CG2 VAL A2464     167.045 171.797 155.446  1.00112.97           C
ATOM   3955  N   SER A2465     171.360 173.154 155.267  1.00119.44           N
ATOM   3956  CA  SER A2465     172.732 173.305 154.795  1.00119.44           C
ATOM   3957  C   SER A2465     173.745 172.995 155.881  1.00119.44           C
ATOM   3958  O   SER A2465     174.898 172.677 155.570  1.00119.44           O
ATOM   3959  CB  SER A2465     172.953 174.724 154.270  1.00119.44           C
ATOM   3960  OG  SER A2465     173.170 175.634 155.335  1.00119.44           O
ATOM   3961  N   VAL A2466     173.344 173.104 157.147  1.00120.88           N
ATOM   3962  CA  VAL A2466     174.220 172.655 158.224  1.00120.88           C
ATOM   3963  C   VAL A2466     174.559 171.174 158.055  1.00120.88           C
ATOM   3964  O   VAL A2466     175.701 170.758 158.285  1.00120.88           O
ATOM   3965  CB  VAL A2466     173.587 172.945 159.597  1.00120.88           C
ATOM   3966  CG1 VAL A2466     174.515 172.498 160.715  1.00120.88           C
ATOM   3967  CG2 VAL A2466     173.270 174.425 159.733  1.00120.88           C
ATOM   3968  N   LEU A2467     173.585 170.356 157.644  1.00112.40           N
ATOM   3969  CA  LEU A2467     173.836 168.950 157.340  1.00112.40           C
ATOM   3970  C   LEU A2467     173.535 168.561 155.897  1.00112.40           C
ATOM   3971  O   LEU A2467     173.431 167.364 155.612  1.00112.40           O
ATOM   3972  CB  LEU A2467     173.028 168.025 158.259  1.00112.40           C
ATOM   3973  CG  LEU A2467     173.282 167.916 159.759  1.00112.40           C
ATOM   3974  CD1 LEU A2467     172.236 166.989 160.351  1.00112.40           C
ATOM   3975  CD2 LEU A2467     174.681 167.403 160.043  1.00112.40           C
ATOM   3976  N   ALA A2468     173.376 169.519 154.986  1.00110.41           N
ATOM   3977  CA  ALA A2468     173.052 169.165 153.609  1.00110.41           C
ATOM   3978  C   ALA A2468     174.201 168.401 152.961  1.00110.41           C
ATOM   3979  O   ALA A2468     175.377 168.669 153.221  1.00110.41           O
ATOM   3980  CB  ALA A2468     172.728 170.414 152.792  1.00110.41           C
ATOM   3981  N   VAL A2469     173.848 167.429 152.122  1.00103.86           N
ATOM   3982  CA  VAL A2469     174.858 166.632 151.434  1.00103.86           C
ATOM   3983  C   VAL A2469     175.574 167.462 150.376  1.00103.86           C
ATOM   3984  O   VAL A2469     176.804 167.425 150.262  1.00103.86           O
ATOM   3985  CB  VAL A2469     174.215 165.372 150.826  1.00103.86           C
ATOM   3986  CG1 VAL A2469     175.208 164.641 149.934  1.00103.86           C
ATOM   3987  CG2 VAL A2469     173.698 164.457 151.926  1.00103.86           C
ATOM   3988  N   SER A2470     174.817 168.230 149.592  1.00103.67           N
ATOM   3989  CA  SER A2470     175.360 168.950 148.446  1.00103.67           C
ATOM   3990  C   SER A2470     175.510 170.447 148.691  1.00103.67           C
ATOM   3991  O   SER A2470     176.599 170.997 148.500  1.00103.67           O
ATOM   3992  CB  SER A2470     174.472 168.714 147.218  1.00103.67           C
ATOM   3993  OG  SER A2470     174.502 167.353 146.821  1.00103.67           O
ATOM   3994  N   GLU A2471     174.428 171.119 149.090  1.00108.11           N
ATOM   3995  CA  GLU A2471     174.319 172.566 149.278  1.00108.11           C
ATOM   3996  C   GLU A2471     174.407 173.345 147.972  1.00108.11           C
ATOM   3997  O   GLU A2471     174.255 174.572 147.992  1.00108.11           O
ATOM   3998  CB  GLU A2471     175.371 173.132 150.245  1.00108.11           C
ATOM   3999  CG  GLU A2471     175.145 172.795 151.705  1.00108.11           C
ATOM   4000  CD  GLU A2471     176.051 171.686 152.192  1.00108.11           C
ATOM   4001  OE1 GLU A2471     176.853 171.172 151.385  1.00108.11           O
ATOM   4002  OE2 GLU A2471     175.970 171.336 153.387  1.00108.11           O
ATOM   4003  N   GLN A2472     174.648 172.685 146.837  1.00113.15           N
ATOM   4004  CA  GLN A2472     174.719 173.407 145.572  1.00113.15           C
ATOM   4005  C   GLN A2472     173.331 173.827 145.103  1.00113.15           C
ATOM   4006  O   GLN A2472     173.152 174.946 144.609  1.00113.15           O
ATOM   4007  CB  GLN A2472     175.416 172.549 144.515  1.00113.15           C
ATOM   4008  CG  GLN A2472     175.252 173.054 143.093  1.00113.15           C
ATOM   4009  CD  GLN A2472     175.739 174.477 142.918  1.00113.15           C
ATOM   4010  OE1 GLN A2472     174.980 175.359 142.516  1.00113.15           O
ATOM   4011  NE2 GLN A2472     177.010 174.710 143.222  1.00113.15           N
ATOM   4012  N   SER A2473     172.339 172.948 145.259  1.00112.08           N
ATOM   4013  CA  SER A2473     170.958 173.349 145.015  1.00112.08           C
ATOM   4014  C   SER A2473     170.525 174.440 145.983  1.00112.08           C
ATOM   4015  O   SER A2473     169.639 175.241 145.664  1.00112.08           O
ATOM   4016  CB  SER A2473     170.031 172.138 145.126  1.00112.08           C
ATOM   4017  OG  SER A2473     170.148 171.522 146.397  1.00112.08           O
ATOM   4018  N   ILE A2474     171.137 174.484 147.165  1.00112.45           N
ATOM   4019  CA  ILE A2474     170.871 175.550 148.121  1.00112.45           C
ATOM   4020  C   ILE A2474     171.479 176.847 147.606  1.00112.45           C
ATOM   4021  O   ILE A2474     172.648 176.886 147.202  1.00112.45           O
ATOM   4022  CB  ILE A2474     171.427 175.175 149.502  1.00112.45           C
ATOM   4023  CG1 ILE A2474     170.662 173.977 150.067  1.00112.45           C
ATOM   4024  CG2 ILE A2474     171.377 176.365 150.449  1.00112.45           C
ATOM   4025  CD1 ILE A2474     171.120 173.544 151.435  1.00112.45           C
ATOM   4026  N   LYS A2475     170.685 177.914 147.611  1.00121.13           N
ATOM   4027  CA  LYS A2475     171.104 179.203 147.084  1.00121.13           C
ATOM   4028  C   LYS A2475     171.107 180.246 148.193  1.00121.13           C
ATOM   4029  O   LYS A2475     170.283 180.203 149.112  1.00121.13           O
ATOM   4030  CB  LYS A2475     170.191 179.654 145.938  1.00121.13           C
ATOM   4031  CG  LYS A2475     170.047 178.626 144.823  1.00121.13           C
ATOM   4032  CD  LYS A2475     171.378 178.343 144.142  1.00121.13           C
ATOM   4033  CE  LYS A2475     171.179 177.606 142.826  1.00121.13           C
ATOM   4034  NZ  LYS A2475     172.472 177.302 142.154  1.00121.13           N
ATOM   4035  N   ALA A2476     172.046 181.184 148.096  1.00126.15           N
ATOM   4036  CA  ALA A2476     172.207 182.207 149.119  1.00126.15           C
ATOM   4037  C   ALA A2476     171.034 183.183 149.109  1.00126.15           C
ATOM   4038  O   ALA A2476     170.315 183.318 148.116  1.00126.15           O
ATOM   4039  CB  ALA A2476     173.518 182.964 148.912  1.00126.15           C
ATOM   4040  N   HIS A2477     170.847 183.870 150.240  1.00123.47           N
ATOM   4041  CA  HIS A2477     169.756 184.831 150.364  1.00123.47           C
ATOM   4042  C   HIS A2477     169.966 186.071 149.508  1.00123.47           C
ATOM   4043  O   HIS A2477     169.036 186.870 149.358  1.00123.47           O
ATOM   4044  CB  HIS A2477     169.563 185.232 151.827  1.00123.47           C
ATOM   4045  CG  HIS A2477     169.558 184.074 152.774  1.00123.47           C
ATOM   4046  ND1 HIS A2477     168.616 183.070 152.715  1.00123.47           N
ATOM   4047  CD2 HIS A2477     170.379 183.759 153.803  1.00123.47           C
ATOM   4048  CE1 HIS A2477     168.857 182.186 153.667  1.00123.47           C
ATOM   4049  NE2 HIS A2477     169.921 182.581 154.341  1.00123.47           N
ATOM   4050  N   ASP A2478     171.161 186.255 148.953  1.00125.21           N
ATOM   4051  CA  ASP A2478     171.447 187.383 148.080  1.00125.21           C
ATOM   4052  C   ASP A2478     171.852 186.954 146.675  1.00125.21           C
ATOM   4053  O   ASP A2478     172.687 187.617 146.056  1.00125.21           O
ATOM   4054  CB  ASP A2478     172.537 188.262 148.697  1.00125.21           C
ATOM   4055  CG  ASP A2478     173.774 187.475 149.090  1.00125.21           C
ATOM   4056  OD1 ASP A2478     173.832 186.260 148.803  1.00125.21           O
ATOM   4057  OD2 ASP A2478     174.693 188.075 149.686  1.00125.21           O
ATOM   4058  N   SER A2479     171.294 185.857 146.165  1.00126.37           N
ATOM   4059  CA  SER A2479     171.601 185.397 144.819  1.00126.37           C
ATOM   4060  C   SER A2479     170.522 185.866 143.842  1.00126.37           C
ATOM   4061  O   SER A2479     169.580 186.576 144.206  1.00126.37           O
ATOM   4062  CB  SER A2479     171.745 183.878 144.798  1.00126.37           C
ATOM   4063  OG  SER A2479     170.480 183.243 144.860  1.00126.37           O
ATOM   4064  N   PHE A2480     170.658 185.465 142.576  1.00128.94           N
ATOM   4065  CA  PHE A2480     169.695 185.843 141.548  1.00128.94           C
ATOM   4066  C   PHE A2480     168.759 184.709 141.152  1.00128.94           C
ATOM   4067  O   PHE A2480     167.647 184.980 140.688  1.00128.94           O
ATOM   4068  CB  PHE A2480     170.416 186.361 140.296  1.00128.94           C
ATOM   4069  CG  PHE A2480     169.504 187.051 139.312  1.00128.94           C
ATOM   4070  CD1 PHE A2480     169.245 188.407 139.424  1.00128.94           C
ATOM   4071  CD2 PHE A2480     168.908 186.346 138.278  1.00128.94           C
ATOM   4072  CE1 PHE A2480     168.407 189.045 138.527  1.00128.94           C
ATOM   4073  CE2 PHE A2480     168.070 186.980 137.379  1.00128.94           C
ATOM   4074  CZ  PHE A2480     167.820 188.330 137.504  1.00128.94           C
ATOM   4075  N   SER A2481     169.173 183.449 141.314  1.00128.52           N
ATOM   4076  CA  SER A2481     168.248 182.345 141.073  1.00128.52           C
ATOM   4077  C   SER A2481     167.048 182.438 142.004  1.00128.52           C
ATOM   4078  O   SER A2481     165.922 182.109 141.615  1.00128.52           O
ATOM   4079  CB  SER A2481     168.957 181.004 141.247  1.00128.52           C
ATOM   4080  OG  SER A2481     169.637 180.950 142.488  1.00128.52           O
ATOM   4081  N   ARG A2482     167.275 182.893 143.239  1.00128.22           N
ATOM   4082  CA  ARG A2482     166.174 183.210 144.140  1.00128.22           C
ATOM   4083  C   ARG A2482     165.252 184.259 143.530  1.00128.22           C
ATOM   4084  O   ARG A2482     164.030 184.210 143.712  1.00128.22           O
ATOM   4085  CB  ARG A2482     166.732 183.691 145.482  1.00128.22           C
ATOM   4086  CG  ARG A2482     167.571 182.656 146.225  1.00128.22           C
ATOM   4087  CD  ARG A2482     166.741 181.931 147.265  1.00128.22           C
ATOM   4088  NE  ARG A2482     166.375 182.817 148.360  1.00128.22           N
ATOM   4089  CZ  ARG A2482     167.063 182.930 149.487  1.00128.22           C
ATOM   4090  NH1 ARG A2482     168.094 182.143 149.749  1.00128.22           N
ATOM   4091  NH2 ARG A2482     166.701 183.850 150.376  1.00128.22           N
ATOM   4092  N   LEU A2483     165.824 185.220 142.802  1.00133.81           N
ATOM   4093  CA  LEU A2483     165.020 186.231 142.126  1.00133.81           C
ATOM   4094  C   LEU A2483     164.392 185.706 140.841  1.00133.81           C
ATOM   4095  O   LEU A2483     163.297 186.142 140.471  1.00133.81           O
ATOM   4096  CB  LEU A2483     165.874 187.462 141.822  1.00133.81           C
ATOM   4097  CG  LEU A2483     166.726 187.977 142.983  1.00133.81           C
ATOM   4098  CD1 LEU A2483     167.469 189.248 142.599  1.00133.81           C
ATOM   4099  CD2 LEU A2483     165.866 188.195 144.212  1.00133.81           C
ATOM   4100  N   TYR A2484     165.071 184.796 140.139  1.00124.59           N
ATOM   4101  CA  TYR A2484     164.540 184.304 138.871  1.00124.59           C
ATOM   4102  C   TYR A2484     163.381 183.339 139.076  1.00124.59           C
ATOM   4103  O   TYR A2484     162.387 183.393 138.342  1.00124.59           O
ATOM   4104  CB  TYR A2484     165.632 183.624 138.054  1.00124.59           C
ATOM   4105  CG  TYR A2484     165.059 182.954 136.835  1.00124.59           C
ATOM   4106  CD1 TYR A2484     164.814 183.677 135.679  1.00124.59           C
ATOM   4107  CD2 TYR A2484     164.725 181.605 136.850  1.00124.59           C
ATOM   4108  CE1 TYR A2484     164.271 183.075 134.567  1.00124.59           C
ATOM   4109  CE2 TYR A2484     164.176 180.999 135.748  1.00124.59           C
ATOM   4110  CZ  TYR A2484     163.957 181.736 134.606  1.00124.59           C
ATOM   4111  OH  TYR A2484     163.417 181.134 133.498  1.00124.59           O
ATOM   4112  N   ASP A2485     163.497 182.432 140.048  1.00110.19           N
ATOM   4113  CA  ASP A2485     162.484 181.396 140.213  1.00110.19           C
ATOM   4114  C   ASP A2485     161.135 181.977 140.604  1.00110.19           C
ATOM   4115  O   ASP A2485     160.127 181.265 140.554  1.00110.19           O
ATOM   4116  CB  ASP A2485     162.947 180.365 141.242  1.00110.19           C
ATOM   4117  CG  ASP A2485     164.275 179.729 140.871  1.00110.19           C
ATOM   4118  OD1 ASP A2485     164.545 179.581 139.659  1.00110.19           O
ATOM   4119  OD2 ASP A2485     165.049 179.378 141.787  1.00110.19           O
ATOM   4120  N   GLN A2486     161.098 183.253 140.997  1.00119.46           N
ATOM   4121  CA  GLN A2486     159.824 183.932 141.199  1.00119.46           C
ATOM   4122  C   GLN A2486     159.011 183.963 139.911  1.00119.46           C
ATOM   4123  O   GLN A2486     157.802 183.711 139.926  1.00119.46           O
ATOM   4124  CB  GLN A2486     160.059 185.359 141.695  1.00119.46           C
ATOM   4125  CG  GLN A2486     161.181 185.515 142.700  1.00119.46           C
ATOM   4126  CD  GLN A2486     161.483 186.963 143.021  1.00119.46           C
ATOM   4127  OE1 GLN A2486     160.893 187.876 142.447  1.00119.46           O
ATOM   4128  NE2 GLN A2486     162.406 187.181 143.950  1.00119.46           N
ATOM   4129  N   LEU A2487     159.666 184.268 138.786  1.00103.25           N
ATOM   4130  CA  LEU A2487     158.958 184.452 137.521  1.00103.25           C
ATOM   4131  C   LEU A2487     158.276 183.170 137.074  1.00103.25           C
ATOM   4132  O   LEU A2487     157.175 183.206 136.511  1.00103.25           O
ATOM   4133  CB  LEU A2487     159.930 184.926 136.441  1.00103.25           C
ATOM   4134  CG  LEU A2487     160.785 186.151 136.752  1.00103.25           C
ATOM   4135  CD1 LEU A2487     161.495 186.636 135.500  1.00103.25           C
ATOM   4136  CD2 LEU A2487     159.927 187.254 137.347  1.00103.25           C
ATOM   4137  N   ASP A2488     158.925 182.030 137.304  1.00101.79           N
ATOM   4138  CA  ASP A2488     158.410 180.766 136.798  1.00101.79           C
ATOM   4139  C   ASP A2488     157.030 180.462 137.367  1.00101.79           C
ATOM   4140  O   ASP A2488     156.127 180.042 136.636  1.00101.79           O
ATOM   4141  CB  ASP A2488     159.395 179.649 137.132  1.00101.79           C
ATOM   4142  CG  ASP A2488     160.806 179.977 136.693  1.00101.79           C
ATOM   4143  OD1 ASP A2488     160.961 180.692 135.682  1.00101.79           O
ATOM   4144  OD2 ASP A2488     161.760 179.531 137.364  1.00101.79           O
ATOM   4145  N   ASN A2489     156.843 180.683 138.664  1.00111.43           N
ATOM   4146  CA  ASN A2489     155.565 180.424 139.310  1.00111.43           C
ATOM   4147  C   ASN A2489     154.756 181.689 139.569  1.00111.43           C
ATOM   4148  O   ASN A2489     153.719 181.615 140.236  1.00111.43           O
ATOM   4149  CB  ASN A2489     155.787 179.673 140.627  1.00111.43           C
ATOM   4150  CG  ASN A2489     156.473 178.337 140.430  1.00111.43           C
ATOM   4151  OD1 ASN A2489     157.424 178.005 141.134  1.00111.43           O
ATOM   4152  ND2 ASN A2489     155.979 177.554 139.482  1.00111.43           N
ATOM   4153  N   ALA A2490     155.196 182.840 139.065  1.00113.34           N
ATOM   4154  CA  ALA A2490     154.477 184.089 139.286  1.00113.34           C
ATOM   4155  C   ALA A2490     153.371 184.301 138.259  1.00113.34           C
ATOM   4156  O   ALA A2490     152.200 184.442 138.626  1.00113.34           O
ATOM   4157  CB  ALA A2490     155.455 185.266 139.262  1.00113.34           C
ATOM   4158  N   ASN A2491     153.734 184.333 136.977  1.00107.47           N
ATOM   4159  CA  ASN A2491     152.771 184.418 135.879  1.00107.47           C
ATOM   4160  C   ASN A2491     151.938 185.698 135.955  1.00107.47           C
ATOM   4161  O   ASN A2491     150.719 185.657 136.132  1.00107.47           O
ATOM   4162  CB  ASN A2491     151.873 183.181 135.846  1.00107.47           C
ATOM   4163  CG  ASN A2491     152.650 181.909 135.572  1.00107.47           C
ATOM   4164  OD1 ASN A2491     153.549 181.887 134.732  1.00107.47           O
ATOM   4165  ND2 ASN A2491     152.312 180.843 136.286  1.00107.47           N
ATOM   4166  N   LEU A2492     152.603 186.843 135.834  1.00126.07           N
ATOM   4167  CA  LEU A2492     151.953 188.145 135.789  1.00126.07           C
ATOM   4168  C   LEU A2492     152.382 188.892 134.526  1.00126.07           C
ATOM   4169  O   LEU A2492     153.094 188.359 133.670  1.00126.07           O
ATOM   4170  CB  LEU A2492     152.271 188.948 137.054  1.00126.07           C
ATOM   4171  CG  LEU A2492     151.227 189.967 137.524  1.00126.07           C
ATOM   4172  CD1 LEU A2492     149.911 189.279 137.858  1.00126.07           C
ATOM   4173  CD2 LEU A2492     151.739 190.759 138.718  1.00126.07           C
ATOM   4174  N   LYS A2493     151.937 190.142 134.417  1.00148.18           N
ATOM   4175  CA  LYS A2493     152.227 190.956 133.244  1.00148.18           C
ATOM   4176  C   LYS A2493     153.683 191.415 133.241  1.00148.18           C
ATOM   4177  O   LYS A2493     154.330 191.517 134.287  1.00148.18           O
ATOM   4178  CB  LYS A2493     151.295 192.170 133.198  1.00148.18           C
ATOM   4179  CG  LYS A2493     151.267 192.898 131.859  1.00148.18           C
ATOM   4180  CD  LYS A2493     150.199 193.977 131.831  1.00148.18           C
ATOM   4181  CE  LYS A2493     150.279 194.792 130.552  1.00148.18           C
ATOM   4182  NZ  LYS A2493     149.363 195.965 130.581  1.00148.18           N
ATOM   4183  N   GLU A2494     154.196 191.696 132.040  1.00148.19           N
ATOM   4184  CA  GLU A2494     155.577 192.141 131.895  1.00148.19           C
ATOM   4185  C   GLU A2494     155.776 193.595 132.309  1.00148.19           C
ATOM   4186  O   GLU A2494     156.920 194.013 132.513  1.00148.19           O
ATOM   4187  CB  GLU A2494     156.047 191.946 130.452  1.00148.19           C
ATOM   4188  CG  GLU A2494     156.542 190.541 130.144  1.00148.19           C
ATOM   4189  CD  GLU A2494     157.375 190.478 128.877  1.00148.19           C
ATOM   4190  OE1 GLU A2494     157.473 191.506 128.175  1.00148.19           O
ATOM   4191  OE2 GLU A2494     157.936 189.399 128.587  1.00148.19           O
ATOM   4192  N   SER A2495     154.698 194.373 132.432  1.00137.88           N
ATOM   4193  CA  SER A2495     154.835 195.786 132.770  1.00137.88           C
ATOM   4194  C   SER A2495     155.065 196.017 134.259  1.00137.88           C
ATOM   4195  O   SER A2495     155.423 197.134 134.649  1.00137.88           O
ATOM   4196  CB  SER A2495     153.598 196.557 132.310  1.00137.88           C
ATOM   4197  OG  SER A2495     153.468 196.515 130.899  1.00137.88           O
ATOM   4198  N   LYS A2496     154.866 195.001 135.093  1.00126.49           N
ATOM   4199  CA  LYS A2496     155.059 195.154 136.528  1.00126.49           C
ATOM   4200  C   LYS A2496     156.532 195.391 136.847  1.00126.49           C
ATOM   4201  O   LYS A2496     157.428 194.872 136.176  1.00126.49           O
ATOM   4202  CB  LYS A2496     154.542 193.914 137.264  1.00126.49           C
ATOM   4203  CG  LYS A2496     154.730 193.923 138.777  1.00126.49           C
ATOM   4204  CD  LYS A2496     156.008 193.210 139.184  1.00126.49           C
ATOM   4205  CE  LYS A2496     155.897 191.717 138.974  1.00126.49           C
ATOM   4206  NZ  LYS A2496     157.134 191.033 139.422  1.00126.49           N
ATOM   4207  N   HIS A2497     156.778 196.180 137.889  1.00132.48           N
ATOM   4208  CA  HIS A2497     158.125 196.557 138.287  1.00132.48           C
ATOM   4209  C   HIS A2497     158.457 195.999 139.666  1.00132.48           C
ATOM   4210  O   HIS A2497     157.572 195.777 140.497  1.00132.48           O
ATOM   4211  CB  HIS A2497     158.284 198.078 138.288  1.00132.48           C
ATOM   4212  CG  HIS A2497     158.145 198.696 136.932  1.00132.48           C
ATOM   4213  ND1 HIS A2497     159.132 198.619 135.974  1.00132.48           N
ATOM   4214  CD2 HIS A2497     157.129 199.394 136.371  1.00132.48           C
ATOM   4215  CE1 HIS A2497     158.733 199.246 134.882  1.00132.48           C
ATOM   4216  NE2 HIS A2497     157.521 199.726 135.097  1.00132.48           N
ATOM   4217  N   LEU A2498     159.748 195.774 139.894  1.00125.91           N
ATOM   4218  CA  LEU A2498     160.248 195.241 141.153  1.00125.91           C
ATOM   4219  C   LEU A2498     160.806 196.362 142.024  1.00125.91           C
ATOM   4220  O   LEU A2498     161.333 197.358 141.522  1.00125.91           O
ATOM   4221  CB  LEU A2498     161.334 194.195 140.899  1.00125.91           C
ATOM   4222  CG  LEU A2498     160.883 192.751 140.681  1.00125.91           C
ATOM   4223  CD1 LEU A2498     160.129 192.609 139.369  1.00125.91           C
ATOM   4224  CD2 LEU A2498     162.082 191.819 140.721  1.00125.91           C
ATOM   4225  N   TYR A2499     160.691 196.188 143.341  1.00130.05           N
ATOM   4226  CA  TYR A2499     161.174 197.178 144.292  1.00130.05           C
ATOM   4227  C   TYR A2499     161.721 196.459 145.518  1.00130.05           C
ATOM   4228  O   TYR A2499     161.664 195.230 145.622  1.00130.05           O
ATOM   4229  CB  TYR A2499     160.070 198.170 144.680  1.00130.05           C
ATOM   4230  CG  TYR A2499     159.415 198.838 143.493  1.00130.05           C
ATOM   4231  CD1 TYR A2499     160.032 199.894 142.839  1.00130.05           C
ATOM   4232  CD2 TYR A2499     158.187 198.400 143.017  1.00130.05           C
ATOM   4233  CE1 TYR A2499     159.442 200.502 141.751  1.00130.05           C
ATOM   4234  CE2 TYR A2499     157.590 199.001 141.929  1.00130.05           C
ATOM   4235  CZ  TYR A2499     158.220 200.052 141.300  1.00130.05           C
ATOM   4236  OH  TYR A2499     157.627 200.656 140.216  1.00130.05           O
ATOM   4237  N   LEU A2500     162.248 197.243 146.453  1.00148.17           N
ATOM   4238  CA  LEU A2500     162.875 196.722 147.660  1.00148.17           C
ATOM   4239  C   LEU A2500     162.123 197.210 148.890  1.00148.17           C
ATOM   4240  O   LEU A2500     161.767 198.389 148.985  1.00148.17           O
ATOM   4241  CB  LEU A2500     164.343 197.151 147.746  1.00148.17           C
ATOM   4242  CG  LEU A2500     165.245 196.749 146.578  1.00148.17           C
ATOM   4243  CD1 LEU A2500     166.640 197.319 146.767  1.00148.17           C
ATOM   4244  CD2 LEU A2500     165.296 195.238 146.434  1.00148.17           C
ATOM   4245  N   ASP A2501     161.884 196.299 149.829  1.00139.80           N
ATOM   4246  CA  ASP A2501     161.237 196.642 151.086  1.00139.80           C
ATOM   4247  C   ASP A2501     162.293 197.095 152.096  1.00139.80           C
ATOM   4248  O   ASP A2501     163.453 197.333 151.751  1.00139.80           O
ATOM   4249  CB  ASP A2501     160.404 195.465 151.595  1.00139.80           C
ATOM   4250  CG  ASP A2501     161.189 194.167 151.648  1.00139.80           C
ATOM   4251  OD1 ASP A2501     162.425 194.202 151.475  1.00139.80           O
ATOM   4252  OD2 ASP A2501     160.563 193.107 151.863  1.00139.80           O
ATOM   4253  N   GLY A2502     161.896 197.222 153.364  1.00150.32           N
ATOM   4254  CA  GLY A2502     162.800 197.733 154.379  1.00150.32           C
ATOM   4255  C   GLY A2502     163.878 196.761 154.812  1.00150.32           C
ATOM   4256  O   GLY A2502     164.904 197.193 155.348  1.00150.32           O
ATOM   4257  N   ASN A2503     163.675 195.463 154.592  1.00133.11           N
ATOM   4258  CA  ASN A2503     164.608 194.440 155.043  1.00133.11           C
ATOM   4259  C   ASN A2503     165.537 193.950 153.939  1.00133.11           C
ATOM   4260  O   ASN A2503     166.247 192.959 154.135  1.00133.11           O
ATOM   4261  CB  ASN A2503     163.844 193.259 155.644  1.00133.11           C
ATOM   4262  CG  ASN A2503     162.988 193.661 156.830  1.00133.11           C
ATOM   4263  OD1 ASN A2503     163.495 193.880 157.931  1.00133.11           O
ATOM   4264  ND2 ASN A2503     161.681 193.758 156.613  1.00133.11           N
ATOM   4265  N   GLY A2504     165.548 194.616 152.786  1.00131.95           N
ATOM   4266  CA  GLY A2504     166.433 194.249 151.700  1.00131.95           C
ATOM   4267  C   GLY A2504     165.914 193.177 150.767  1.00131.95           C
ATOM   4268  O   GLY A2504     166.610 192.835 149.802  1.00131.95           O
ATOM   4269  N   ASP A2505     164.726 192.636 151.015  1.00121.91           N
ATOM   4270  CA  ASP A2505     164.144 191.629 150.143  1.00121.91           C
ATOM   4271  C   ASP A2505     163.490 192.281 148.928  1.00121.91           C
ATOM   4272  O   ASP A2505     163.289 193.497 148.872  1.00121.91           O
ATOM   4273  CB  ASP A2505     163.119 190.781 150.901  1.00121.91           C
ATOM   4274  CG  ASP A2505     163.724 190.058 152.089  1.00121.91           C
ATOM   4275  OD1 ASP A2505     164.957 190.137 152.271  1.00121.91           O
ATOM   4276  OD2 ASP A2505     162.967 189.405 152.838  1.00121.91           O
ATOM   4277  N   PHE A2506     163.160 191.448 147.945  1.00125.03           N
ATOM   4278  CA  PHE A2506     162.539 191.906 146.709  1.00125.03           C
ATOM   4279  C   PHE A2506     161.027 191.742 146.787  1.00125.03           C
ATOM   4280  O   PHE A2506     160.527 190.640 147.035  1.00125.03           O
ATOM   4281  CB  PHE A2506     163.098 191.132 145.515  1.00125.03           C
ATOM   4282  CG  PHE A2506     164.246 191.817 144.835  1.00125.03           C
ATOM   4283  CD1 PHE A2506     164.021 192.844 143.934  1.00125.03           C
ATOM   4284  CD2 PHE A2506     165.551 191.457 145.120  1.00125.03           C
ATOM   4285  CE1 PHE A2506     165.075 193.478 143.310  1.00125.03           C
ATOM   4286  CE2 PHE A2506     166.609 192.088 144.501  1.00125.03           C
ATOM   4287  CZ  PHE A2506     166.371 193.102 143.598  1.00125.03           C
ATOM   4288  N   VAL A2507     160.304 192.840 146.573  1.00117.29           N
ATOM   4289  CA  VAL A2507     158.853 192.864 146.615  1.00117.29           C
ATOM   4290  C   VAL A2507     158.346 193.648 145.409  1.00117.29           C
ATOM   4291  O   VAL A2507     159.113 194.062 144.540  1.00117.29           O
ATOM   4292  CB  VAL A2507     158.313 193.467 147.928  1.00117.29           C
ATOM   4293  CG1 VAL A2507     158.638 192.565 149.110  1.00117.29           C
ATOM   4294  CG2 VAL A2507     158.880 194.861 148.142  1.00117.29           C
ATOM   4295  N   THR A2508     157.032 193.839 145.363  1.00106.77           N
ATOM   4296  CA  THR A2508     156.378 194.598 144.310  1.00106.77           C
ATOM   4297  C   THR A2508     155.089 195.197 144.858  1.00106.77           C
ATOM   4298  O   THR A2508     154.591 194.799 145.915  1.00106.77           O
ATOM   4299  CB  THR A2508     156.111 193.722 143.079  1.00106.77           C
ATOM   4300  OG1 THR A2508     155.512 194.514 142.046  1.00106.77           O
ATOM   4301  CG2 THR A2508     155.208 192.554 143.434  1.00106.77           C
ATOM   4302  N   LYS A2509     154.548 196.172 144.130  1.00104.35           N
ATOM   4303  CA  LYS A2509     153.400 196.933 144.595  1.00104.35           C
ATOM   4304  C   LYS A2509     152.306 196.902 143.540  1.00104.35           C
ATOM   4305  O   LYS A2509     152.589 196.853 142.339  1.00104.35           O
ATOM   4306  CB  LYS A2509     153.794 198.380 144.915  1.00104.35           C
ATOM   4307  CG  LYS A2509     154.817 198.492 146.033  1.00104.35           C
ATOM   4308  CD  LYS A2509     154.998 199.927 146.487  1.00104.35           C
ATOM   4309  CE  LYS A2509     155.993 200.014 147.634  1.00104.35           C
ATOM   4310  NZ  LYS A2509     155.973 201.349 148.289  1.00104.35           N
ATOM   4311  N   GLY A2510     151.056 196.927 143.998  1.00104.17           N
ATOM   4312  CA  GLY A2510     149.908 196.844 143.117  1.00104.17           C
ATOM   4313  C   GLY A2510     149.157 198.154 142.993  1.00104.17           C
ATOM   4314  O   GLY A2510     149.541 199.025 142.208  1.00104.17           O
ATOM   4315  N   LYS A2511     148.064 198.294 143.748  1.00103.78           N
ATOM   4316  CA  LYS A2511     147.308 199.542 143.732  1.00103.78           C
ATOM   4317  C   LYS A2511     148.134 200.709 144.260  1.00103.78           C
ATOM   4318  O   LYS A2511     147.861 201.866 143.921  1.00103.78           O
ATOM   4319  CB  LYS A2511     146.022 199.385 144.544  1.00103.78           C
ATOM   4320  CG  LYS A2511     145.140 198.234 144.085  1.00103.78           C
ATOM   4321  CD  LYS A2511     144.178 197.797 145.178  1.00103.78           C
ATOM   4322  CE  LYS A2511     143.560 196.446 144.854  1.00103.78           C
ATOM   4323  NZ  LYS A2511     142.669 195.964 145.945  1.00103.78           N
ATOM   4324  N   GLY A2512     149.141 200.431 145.086  1.00102.92           N
ATOM   4325  CA  GLY A2512     150.007 201.471 145.605  1.00102.92           C
ATOM   4326  C   GLY A2512     151.291 201.622 144.814  1.00102.92           C
ATOM   4327  O   GLY A2512     152.266 202.201 145.302  1.00102.92           O
ATOM   4328  N   ASN A2513     151.301 201.100 143.587  1.00107.09           N
ATOM   4329  CA  ASN A2513     152.486 201.151 142.741  1.00107.09           C
ATOM   4330  C   ASN A2513     152.687 202.502 142.070  1.00107.09           C
ATOM   4331  O   ASN A2513     153.736 202.715 141.458  1.00107.09           O
ATOM   4332  CB  ASN A2513     152.413 200.060 141.668  1.00107.09           C
ATOM   4333  CG  ASN A2513     153.759 199.768 141.039  1.00107.09           C
ATOM   4334  OD1 ASN A2513     154.799 200.159 141.563  1.00107.09           O
ATOM   4335  ND2 ASN A2513     153.744 199.078 139.904  1.00107.09           N
ATOM   4336  N   LEU A2514     151.715 203.413 142.162  1.00106.97           N
ATOM   4337  CA  LEU A2514     151.849 204.704 141.493  1.00106.97           C
ATOM   4338  C   LEU A2514     153.015 205.508 142.058  1.00106.97           C
ATOM   4339  O   LEU A2514     153.765 206.141 141.304  1.00106.97           O
ATOM   4340  CB  LEU A2514     150.545 205.492 141.612  1.00106.97           C
ATOM   4341  CG  LEU A2514     149.296 204.813 141.046  1.00106.97           C
ATOM   4342  CD1 LEU A2514     148.087 205.727 141.169  1.00106.97           C
ATOM   4343  CD2 LEU A2514     149.518 204.401 139.599  1.00106.97           C
ATOM   4344  N   ALA A2515     153.181 205.498 143.383  1.00116.00           N
ATOM   4345  CA  ALA A2515     154.246 206.278 144.005  1.00116.00           C
ATOM   4346  C   ALA A2515     155.620 205.791 143.559  1.00116.00           C
ATOM   4347  O   ALA A2515     156.488 206.593 143.196  1.00116.00           O
ATOM   4348  CB  ALA A2515     154.119 206.217 145.527  1.00116.00           C
ATOM   4349  N   THR A2516     155.833 204.473 143.573  1.00120.14           N
ATOM   4350  CA  THR A2516     157.123 203.935 143.154  1.00120.14           C
ATOM   4351  C   THR A2516     157.310 204.030 141.646  1.00120.14           C
ATOM   4352  O   THR A2516     158.448 204.094 141.168  1.00120.14           O
ATOM   4353  CB  THR A2516     157.270 202.488 143.619  1.00120.14           C
ATOM   4354  OG1 THR A2516     156.228 201.688 143.045  1.00120.14           O
ATOM   4355  CG2 THR A2516     157.199 202.408 145.134  1.00120.14           C
ATOM   4356  N   ILE A2517     156.214 204.029 140.884  1.00122.49           N
ATOM   4357  CA  ILE A2517     156.305 204.276 139.448  1.00122.49           C
ATOM   4358  C   ILE A2517     156.815 205.687 139.193  1.00122.49           C
ATOM   4359  O   ILE A2517     157.697 205.905 138.353  1.00122.49           O
ATOM   4360  CB  ILE A2517     154.940 204.030 138.777  1.00122.49           C
ATOM   4361  CG1 ILE A2517     154.755 202.542 138.477  1.00122.49           C
ATOM   4362  CG2 ILE A2517     154.808 204.849 137.501  1.00122.49           C
ATOM   4363  CD1 ILE A2517     153.332 202.165 138.129  1.00122.49           C
ATOM   4364  N   ASP A2518     156.275 206.666 139.922  1.00120.10           N
ATOM   4365  CA  ASP A2518     156.807 208.021 139.858  1.00120.10           C
ATOM   4366  C   ASP A2518     158.209 208.113 140.445  1.00120.10           C
ATOM   4367  O   ASP A2518     158.952 209.040 140.104  1.00120.10           O
ATOM   4368  CB  ASP A2518     155.872 208.988 140.587  1.00120.10           C
ATOM   4369  CG  ASP A2518     154.470 208.990 140.010  1.00120.10           C
ATOM   4370  OD1 ASP A2518     154.303 208.559 138.850  1.00120.10           O
ATOM   4371  OD2 ASP A2518     153.535 209.420 140.718  1.00120.10           O
ATOM   4372  N   GLN A2519     158.583 207.177 141.317  1.00131.49           N
ATOM   4373  CA  GLN A2519     159.899 207.152 141.940  1.00131.49           C
ATOM   4374  C   GLN A2519     160.814 206.086 141.347  1.00131.49           C
ATOM   4375  O   GLN A2519     161.828 205.745 141.963  1.00131.49           O
ATOM   4376  CB  GLN A2519     159.762 206.937 143.449  1.00131.49           C
ATOM   4377  CG  GLN A2519     159.144 208.109 144.194  1.00131.49           C
ATOM   4378  CD  GLN A2519     158.886 207.797 145.655  1.00131.49           C
ATOM   4379  OE1 GLN A2519     159.748 208.006 146.509  1.00131.49           O
ATOM   4380  NE2 GLN A2519     157.695 207.288 145.950  1.00131.49           N
ATOM   4381  N   LEU A2520     160.472 205.542 140.176  1.00133.84           N
ATOM   4382  CA  LEU A2520     161.326 204.538 139.547  1.00133.84           C
ATOM   4383  C   LEU A2520     162.696 205.113 139.207  1.00133.84           C
ATOM   4384  O   LEU A2520     163.729 204.483 139.464  1.00133.84           O
ATOM   4385  CB  LEU A2520     160.653 203.983 138.290  1.00133.84           C
ATOM   4386  CG  LEU A2520     159.670 202.820 138.432  1.00133.84           C
ATOM   4387  CD1 LEU A2520     158.728 202.778 137.241  1.00133.84           C
ATOM   4388  CD2 LEU A2520     160.421 201.508 138.562  1.00133.84           C
ATOM   4389  N   GLY A2521     162.725 206.312 138.627  1.00152.02           N
ATOM   4390  CA  GLY A2521     163.979 206.927 138.237  1.00152.02           C
ATOM   4391  C   GLY A2521     164.694 207.698 139.325  1.00152.02           C
ATOM   4392  O   GLY A2521     165.847 208.091 139.127  1.00152.02           O
ATOM   4393  N   GLY A2522     164.044 207.921 140.467  1.00146.50           N
ATOM   4394  CA  GLY A2522     164.667 208.666 141.545  1.00146.50           C
ATOM   4395  C   GLY A2522     165.656 207.886 142.380  1.00146.50           C
ATOM   4396  O   GLY A2522     166.394 208.489 143.165  1.00146.50           O
ATOM   4397  N   SER A2523     165.692 206.564 142.228  1.00151.75           N
ATOM   4398  CA  SER A2523     166.615 205.729 142.992  1.00151.75           C
ATOM   4399  C   SER A2523     166.780 204.407 142.263  1.00151.75           C
ATOM   4400  O   SER A2523     165.787 203.724 141.991  1.00151.75           O
ATOM   4401  CB  SER A2523     166.103 205.504 144.416  1.00151.75           C
ATOM   4402  OG  SER A2523     167.022 204.737 145.175  1.00151.75           O
ATOM   4403  N   ASP A2524     168.025 204.048 141.945  1.00157.38           N
ATOM   4404  CA  ASP A2524     168.337 202.781 141.296  1.00157.38           C
ATOM   4405  C   ASP A2524     168.688 201.685 142.295  1.00157.38           C
ATOM   4406  O   ASP A2524     169.493 200.797 141.981  1.00157.38           O
ATOM   4407  CB  ASP A2524     169.469 202.972 140.286  1.00157.38           C
ATOM   4408  CG  ASP A2524     170.707 203.587 140.906  1.00157.38           C
ATOM   4409  OD1 ASP A2524     170.606 204.134 142.024  1.00157.38           O
ATOM   4410  OD2 ASP A2524     171.783 203.522 140.275  1.00157.38           O
ATOM   4411  N   ALA A2525     168.109 201.733 143.499  1.00151.85           N
ATOM   4412  CA  ALA A2525     168.407 200.728 144.514  1.00151.85           C
ATOM   4413  C   ALA A2525     168.008 199.331 144.062  1.00151.85           C
ATOM   4414  O   ALA A2525     168.687 198.355 144.397  1.00151.85           O
ATOM   4415  CB  ALA A2525     167.706 201.082 145.825  1.00151.85           C
ATOM   4416  N   VAL A2526     166.910 199.210 143.313  1.00146.12           N
ATOM   4417  CA  VAL A2526     166.512 197.910 142.780  1.00146.12           C
ATOM   4418  C   VAL A2526     167.563 197.401 141.800  1.00146.12           C
ATOM   4419  O   VAL A2526     167.934 196.220 141.813  1.00146.12           O
ATOM   4420  CB  VAL A2526     165.124 198.005 142.122  1.00146.12           C
ATOM   4421  CG1 VAL A2526     164.615 196.623 141.744  1.00146.12           C
ATOM   4422  CG2 VAL A2526     164.151 198.715 143.047  1.00146.12           C
ATOM   4423  N   LEU A2527     168.056 198.291 140.935  1.00160.30           N
ATOM   4424  CA  LEU A2527     169.128 197.928 140.013  1.00160.30           C
ATOM   4425  C   LEU A2527     170.381 197.510 140.770  1.00160.30           C
ATOM   4426  O   LEU A2527     171.032 196.517 140.415  1.00160.30           O
ATOM   4427  CB  LEU A2527     169.425 199.106 139.081  1.00160.30           C
ATOM   4428  CG  LEU A2527     170.345 198.923 137.870  1.00160.30           C
ATOM   4429  CD1 LEU A2527     169.948 199.890 136.767  1.00160.30           C
ATOM   4430  CD2 LEU A2527     171.808 199.126 138.240  1.00160.30           C
ATOM   4431  N   GLU A2528     170.733 198.257 141.819  1.00153.62           N
ATOM   4432  CA  GLU A2528     171.917 197.926 142.603  1.00153.62           C
ATOM   4433  C   GLU A2528     171.770 196.568 143.275  1.00153.62           C
ATOM   4434  O   GLU A2528     172.722 195.782 143.315  1.00153.62           O
ATOM   4435  CB  GLU A2528     172.177 199.015 143.643  1.00153.62           C
ATOM   4436  CG  GLU A2528     172.628 200.339 143.050  1.00153.62           C
ATOM   4437  CD  GLU A2528     173.763 200.175 142.059  1.00153.62           C
ATOM   4438  OE1 GLU A2528     174.842 199.694 142.463  1.00153.62           O
ATOM   4439  OE2 GLU A2528     173.575 200.528 140.875  1.00153.62           O
ATOM   4440  N   LYS A2529     170.582 196.271 143.806  1.00138.75           N
ATOM   4441  CA  LYS A2529     170.370 194.987 144.464  1.00138.75           C
ATOM   4442  C   LYS A2529     170.377 193.833 143.469  1.00138.75           C
ATOM   4443  O   LYS A2529     170.896 192.757 143.781  1.00138.75           O
ATOM   4444  CB  LYS A2529     169.062 195.005 145.252  1.00138.75           C
ATOM   4445  CG  LYS A2529     168.961 193.896 146.283  1.00138.75           C
ATOM   4446  CD  LYS A2529     170.077 194.001 147.308  1.00138.75           C
ATOM   4447  CE  LYS A2529     169.926 192.952 148.394  1.00138.75           C
ATOM   4448  NZ  LYS A2529     170.069 191.573 147.849  1.00138.75           N
ATOM   4449  N   VAL A2530     169.816 194.033 142.273  1.00144.41           N
ATOM   4450  CA  VAL A2530     169.886 192.999 141.242  1.00144.41           C
ATOM   4451  C   VAL A2530     171.336 192.735 140.854  1.00144.41           C
ATOM   4452  O   VAL A2530     171.765 191.578 140.729  1.00144.41           O
ATOM   4453  CB  VAL A2530     169.037 193.400 140.020  1.00144.41           C
ATOM   4454  CG1 VAL A2530     169.394 192.544 138.815  1.00144.41           C
ATOM   4455  CG2 VAL A2530     167.558 193.273 140.337  1.00144.41           C
ATOM   4456  N   LYS A2531     172.115 193.803 140.662  1.00143.09           N
ATOM   4457  CA  LYS A2531     173.521 193.642 140.306  1.00143.09           C
ATOM   4458  C   LYS A2531     174.293 192.943 141.419  1.00143.09           C
ATOM   4459  O   LYS A2531     175.140 192.082 141.154  1.00143.09           O
ATOM   4460  CB  LYS A2531     174.133 195.006 139.992  1.00143.09           C
ATOM   4461  CG  LYS A2531     175.432 194.951 139.211  1.00143.09           C
ATOM   4462  CD  LYS A2531     175.796 196.329 138.681  1.00143.09           C
ATOM   4463  CE  LYS A2531     176.935 196.257 137.680  1.00143.09           C
ATOM   4464  NZ  LYS A2531     177.321 197.608 137.184  1.00143.09           N
ATOM   4465  N   ALA A2532     174.007 193.296 142.675  1.00141.66           N
ATOM   4466  CA  ALA A2532     174.660 192.643 143.803  1.00141.66           C
ATOM   4467  C   ALA A2532     174.284 191.170 143.883  1.00141.66           C
ATOM   4468  O   ALA A2532     175.120 190.330 144.227  1.00141.66           O
ATOM   4469  CB  ALA A2532     174.304 193.361 145.104  1.00141.66           C
ATOM   4470  N   ALA A2533     173.028 190.836 143.577  1.00133.05           N
ATOM   4471  CA  ALA A2533     172.618 189.436 143.564  1.00133.05           C
ATOM   4472  C   ALA A2533     173.358 188.655 142.486  1.00133.05           C
ATOM   4473  O   ALA A2533     173.832 187.536 142.730  1.00133.05           O
ATOM   4474  CB  ALA A2533     171.106 189.335 143.361  1.00133.05           C
ATOM   4475  N   VAL A2534     173.471 189.234 141.288  1.00136.79           N
ATOM   4476  CA  VAL A2534     174.204 188.569 140.212  1.00136.79           C
ATOM   4477  C   VAL A2534     175.668 188.392 140.596  1.00136.79           C
ATOM   4478  O   VAL A2534     176.279 187.352 140.316  1.00136.79           O
ATOM   4479  CB  VAL A2534     174.051 189.350 138.893  1.00136.79           C
ATOM   4480  CG1 VAL A2534     174.808 188.654 137.778  1.00136.79           C
ATOM   4481  CG2 VAL A2534     172.584 189.481 138.525  1.00136.79           C
ATOM   4482  N   THR A2535     176.255 189.402 141.243  1.00135.91           N
ATOM   4483  CA  THR A2535     177.633 189.286 141.711  1.00135.91           C
ATOM   4484  C   THR A2535     177.774 188.179 142.750  1.00135.91           C
ATOM   4485  O   THR A2535     178.719 187.383 142.698  1.00135.91           O
ATOM   4486  CB  THR A2535     178.101 190.624 142.288  1.00135.91           C
ATOM   4487  OG1 THR A2535     178.322 191.556 141.222  1.00135.91           O
ATOM   4488  CG2 THR A2535     179.388 190.452 143.086  1.00135.91           C
ATOM   4489  N   HIS A2536     176.836 188.111 143.695  1.00137.98           N
ATOM   4490  CA  HIS A2536     176.914 187.118 144.760  1.00137.98           C
ATOM   4491  C   HIS A2536     176.799 185.704 144.207  1.00137.98           C
ATOM   4492  O   HIS A2536     177.530 184.802 144.633  1.00137.98           O
ATOM   4493  CB  HIS A2536     175.820 187.376 145.794  1.00137.98           C
ATOM   4494  CG  HIS A2536     176.049 188.599 146.627  1.00137.98           C
ATOM   4495  ND1 HIS A2536     175.036 189.472 146.959  1.00137.98           N
ATOM   4496  CD2 HIS A2536     177.173 189.093 147.197  1.00137.98           C
ATOM   4497  CE1 HIS A2536     175.526 190.452 147.697  1.00137.98           C
ATOM   4498  NE2 HIS A2536     176.821 190.246 147.856  1.00137.98           N
ATOM   4499  N   GLU A2537     175.888 185.489 143.258  1.00133.35           N
ATOM   4500  CA  GLU A2537     175.693 184.143 142.733  1.00133.35           C
ATOM   4501  C   GLU A2537     176.694 183.785 141.639  1.00133.35           C
ATOM   4502  O   GLU A2537     177.130 182.632 141.557  1.00133.35           O
ATOM   4503  CB  GLU A2537     174.267 183.981 142.201  1.00133.35           C
ATOM   4504  CG  GLU A2537     173.958 182.571 141.722  1.00133.35           C
ATOM   4505  CD  GLU A2537     172.482 182.337 141.486  1.00133.35           C
ATOM   4506  OE1 GLU A2537     171.700 183.305 141.582  1.00133.35           O
ATOM   4507  OE2 GLU A2537     172.105 181.182 141.201  1.00133.35           O
ATOM   4508  N   TYR A2538     177.077 184.748 140.799  1.00136.68           N
ATOM   4509  CA  TYR A2538     177.904 184.462 139.634  1.00136.68           C
ATOM   4510  C   TYR A2538     179.244 185.183 139.622  1.00136.68           C
ATOM   4511  O   TYR A2538     180.243 184.584 139.221  1.00136.68           O
ATOM   4512  CB  TYR A2538     177.138 184.806 138.351  1.00136.68           C
ATOM   4513  CG  TYR A2538     175.707 184.321 138.369  1.00136.68           C
ATOM   4514  CD1 TYR A2538     175.406 182.983 138.157  1.00136.68           C
ATOM   4515  CD2 TYR A2538     174.658 185.197 138.613  1.00136.68           C
ATOM   4516  CE1 TYR A2538     174.101 182.532 138.176  1.00136.68           C
ATOM   4517  CE2 TYR A2538     173.349 184.755 138.637  1.00136.68           C
ATOM   4518  CZ  TYR A2538     173.077 183.422 138.417  1.00136.68           C
ATOM   4519  OH  TYR A2538     171.776 182.976 138.439  1.00136.68           O
ATOM   4520  N   GLY A2539     179.298 186.437 140.044  1.00140.65           N
ATOM   4521  CA  GLY A2539     180.543 187.185 140.082  1.00140.65           C
ATOM   4522  C   GLY A2539     180.380 188.648 139.718  1.00140.65           C
ATOM   4523  O   GLY A2539     179.461 189.041 138.997  1.00140.65           O
ATOM   4524  N   GLN A2540     181.294 189.477 140.231  1.00138.15           N
ATOM   4525  CA  GLN A2540     181.228 190.913 139.975  1.00138.15           C
ATOM   4526  C   GLN A2540     181.485 191.232 138.508  1.00138.15           C
ATOM   4527  O   GLN A2540     180.809 192.089 137.927  1.00138.15           O
ATOM   4528  CB  GLN A2540     182.226 191.649 140.868  1.00138.15           C
ATOM   4529  CG  GLN A2540     182.140 193.165 140.785  1.00138.15           C
ATOM   4530  CD  GLN A2540     180.750 193.687 141.094  1.00138.15           C
ATOM   4531  OE1 GLN A2540     180.340 193.746 142.253  1.00138.15           O
ATOM   4532  NE2 GLN A2540     180.018 194.074 140.055  1.00138.15           N
ATOM   4533  N   VAL A2541     182.460 190.558 137.894  1.00138.83           N
ATOM   4534  CA  VAL A2541     182.743 190.776 136.478  1.00138.83           C
ATOM   4535  C   VAL A2541     181.549 190.357 135.629  1.00138.83           C
ATOM   4536  O   VAL A2541     181.190 191.031 134.653  1.00138.83           O
ATOM   4537  CB  VAL A2541     184.024 190.022 136.071  1.00138.83           C
ATOM   4538  CG1 VAL A2541     184.191 190.019 134.558  1.00138.83           C
ATOM   4539  CG2 VAL A2541     185.239 190.638 136.748  1.00138.83           C
ATOM   4540  N   VAL A2542     180.919 189.237 135.989  1.00140.05           N
ATOM   4541  CA  VAL A2542     179.746 188.764 135.259  1.00140.05           C
ATOM   4542  C   VAL A2542     178.640 189.812 135.298  1.00140.05           C
ATOM   4543  O   VAL A2542     178.069 190.175 134.263  1.00140.05           O
ATOM   4544  CB  VAL A2542     179.270 187.418 135.834  1.00140.05           C
ATOM   4545  CG1 VAL A2542     178.115 186.865 135.018  1.00140.05           C
ATOM   4546  CG2 VAL A2542     180.422 186.425 135.883  1.00140.05           C
ATOM   4547  N   ALA A2543     178.337 190.328 136.492  1.00139.33           N
ATOM   4548  CA  ALA A2543     177.279 191.324 136.627  1.00139.33           C
ATOM   4549  C   ALA A2543     177.636 192.616 135.903  1.00139.33           C
ATOM   4550  O   ALA A2543     176.764 193.268 135.312  1.00139.33           O
ATOM   4551  CB  ALA A2543     177.000 191.598 138.104  1.00139.33           C
ATOM   4552  N   ASP A2544     178.910 193.013 135.953  1.00131.86           N
ATOM   4553  CA  ASP A2544     179.344 194.217 135.253  1.00131.86           C
ATOM   4554  C   ASP A2544     179.123 194.082 133.752  1.00131.86           C
ATOM   4555  O   ASP A2544     178.577 194.986 133.108  1.00131.86           O
ATOM   4556  CB  ASP A2544     180.816 194.495 135.559  1.00131.86           C
ATOM   4557  CG  ASP A2544     181.021 195.117 136.926  1.00131.86           C
ATOM   4558  OD1 ASP A2544     180.067 195.725 137.454  1.00131.86           O
ATOM   4559  OD2 ASP A2544     182.136 194.995 137.474  1.00131.86           O
ATOM   4560  N   THR A2545     179.528 192.944 133.182  1.00138.60           N
ATOM   4561  CA  THR A2545     179.306 192.710 131.758  1.00138.60           C
ATOM   4562  C   THR A2545     177.817 192.675 131.434  1.00138.60           C
ATOM   4563  O   THR A2545     177.380 193.214 130.409  1.00138.60           O
ATOM   4564  CB  THR A2545     179.982 191.406 131.331  1.00138.60           C
ATOM   4565  OG1 THR A2545     181.397 191.509 131.534  1.00138.60           O
ATOM   4566  CG2 THR A2545     179.710 191.113 129.862  1.00138.60           C
ATOM   4567  N   ILE A2546     177.023 192.051 132.307  1.00133.20           N
ATOM   4568  CA  ILE A2546     175.584 191.937 132.081  1.00133.20           C
ATOM   4569  C   ILE A2546     174.937 193.314 132.017  1.00133.20           C
ATOM   4570  O   ILE A2546     174.186 193.625 131.085  1.00133.20           O
ATOM   4571  CB  ILE A2546     174.949 191.065 133.178  1.00133.20           C
ATOM   4572  CG1 ILE A2546     175.328 189.602 132.959  1.00133.20           C
ATOM   4573  CG2 ILE A2546     173.441 191.269 133.235  1.00133.20           C
ATOM   4574  CD1 ILE A2546     175.185 188.767 134.182  1.00133.20           C
ATOM   4575  N   PHE A2547     175.221 194.162 133.004  1.00137.68           N
ATOM   4576  CA  PHE A2547     174.605 195.481 133.031  1.00137.68           C
ATOM   4577  C   PHE A2547     175.229 196.449 132.036  1.00137.68           C
ATOM   4578  O   PHE A2547     174.608 197.470 131.723  1.00137.68           O
ATOM   4579  CB  PHE A2547     174.662 196.065 134.443  1.00137.68           C
ATOM   4580  CG  PHE A2547     173.484 195.687 135.293  1.00137.68           C
ATOM   4581  CD1 PHE A2547     172.311 196.422 135.238  1.00137.68           C
ATOM   4582  CD2 PHE A2547     173.542 194.592 136.137  1.00137.68           C
ATOM   4583  CE1 PHE A2547     171.222 196.075 136.013  1.00137.68           C
ATOM   4584  CE2 PHE A2547     172.455 194.240 136.916  1.00137.68           C
ATOM   4585  CZ  PHE A2547     171.294 194.984 136.853  1.00137.68           C
ATOM   4586  N   ALA A2548     176.431 196.161 131.531  1.00139.10           N
ATOM   4587  CA  ALA A2548     176.959 196.945 130.421  1.00139.10           C
ATOM   4588  C   ALA A2548     176.260 196.582 129.117  1.00139.10           C
ATOM   4589  O   ALA A2548     175.963 197.461 128.299  1.00139.10           O
ATOM   4590  CB  ALA A2548     178.468 196.740 130.301  1.00139.10           C
ATOM   4591  N   ARG A2549     175.993 195.291 128.905  1.00147.03           N
ATOM   4592  CA  ARG A2549     175.304 194.865 127.691  1.00147.03           C
ATOM   4593  C   ARG A2549     173.861 195.356 127.665  1.00147.03           C
ATOM   4594  O   ARG A2549     173.348 195.736 126.606  1.00147.03           O
ATOM   4595  CB  ARG A2549     175.349 193.342 127.567  1.00147.03           C
ATOM   4596  CG  ARG A2549     176.672 192.794 127.061  1.00147.03           C
ATOM   4597  CD  ARG A2549     176.606 191.287 126.878  1.00147.03           C
ATOM   4598  NE  ARG A2549     176.508 190.583 128.151  1.00147.03           N
ATOM   4599  CZ  ARG A2549     175.996 189.369 128.298  1.00147.03           C
ATOM   4600  NH1 ARG A2549     175.515 188.692 127.268  1.00147.03           N
ATOM   4601  NH2 ARG A2549     175.966 188.819 129.509  1.00147.03           N
ATOM   4602  N   LEU A2550     173.192 195.353 128.814  1.00136.59           N
ATOM   4603  CA  LEU A2550     171.776 195.685 128.889  1.00136.59           C
ATOM   4604  C   LEU A2550     171.594 197.178 129.130  1.00136.59           C
ATOM   4605  O   LEU A2550     172.302 197.774 129.948  1.00136.59           O
ATOM   4606  CB  LEU A2550     171.101 194.881 129.999  1.00136.59           C
ATOM   4607  CG  LEU A2550     171.068 193.372 129.761  1.00136.59           C
ATOM   4608  CD1 LEU A2550     170.733 192.647 131.044  1.00136.59           C
ATOM   4609  CD2 LEU A2550     170.073 193.021 128.667  1.00136.59           C
ATOM   4610  N   SER A2551     170.643 197.773 128.417  1.00131.14           N
ATOM   4611  CA  SER A2551     170.349 199.194 128.518  1.00131.14           C
ATOM   4612  C   SER A2551     169.132 199.430 129.407  1.00131.14           C
ATOM   4613  O   SER A2551     168.458 198.497 129.847  1.00131.14           O
ATOM   4614  CB  SER A2551     170.120 199.793 127.127  1.00131.14           C
ATOM   4615  OG  SER A2551     169.185 199.025 126.389  1.00131.14           O
ATOM   4616  N   ALA A2552     168.858 200.712 129.668  1.00148.08           N
ATOM   4617  CA  ALA A2552     167.725 201.073 130.515  1.00148.08           C
ATOM   4618  C   ALA A2552     166.405 200.630 129.896  1.00148.08           C
ATOM   4619  O   ALA A2552     165.526 200.111 130.596  1.00148.08           O
ATOM   4620  CB  ALA A2552     167.720 202.579 130.773  1.00148.08           C
ATOM   4621  N   ASN A2553     166.244 200.830 128.586  1.00147.53           N
ATOM   4622  CA  ASN A2553     165.047 200.343 127.908  1.00147.53           C
ATOM   4623  C   ASN A2553     164.971 198.824 127.961  1.00147.53           C
ATOM   4624  O   ASN A2553     163.881 198.251 128.081  1.00147.53           O
ATOM   4625  CB  ASN A2553     165.022 200.834 126.461  1.00147.53           C
ATOM   4626  CG  ASN A2553     165.090 202.344 126.359  1.00147.53           C
ATOM   4627  OD1 ASN A2553     164.653 203.059 127.261  1.00147.53           O
ATOM   4628  ND2 ASN A2553     165.640 202.838 125.256  1.00147.53           N
ATOM   4629  N   ASP A2554     166.119 198.153 127.858  1.00132.95           N
ATOM   4630  CA  ASP A2554     166.146 196.707 128.041  1.00132.95           C
ATOM   4631  C   ASP A2554     165.730 196.329 129.457  1.00132.95           C
ATOM   4632  O   ASP A2554     164.981 195.367 129.658  1.00132.95           O
ATOM   4633  CB  ASP A2554     167.541 196.166 127.727  1.00132.95           C
ATOM   4634  CG  ASP A2554     167.881 196.247 126.251  1.00132.95           C
ATOM   4635  OD1 ASP A2554     166.945 196.324 125.427  1.00132.95           O
ATOM   4636  OD2 ASP A2554     169.084 196.235 125.916  1.00132.95           O
ATOM   4637  N   LEU A2555     166.198 197.086 130.451  1.00139.90           N
ATOM   4638  CA  LEU A2555     165.898 196.765 131.841  1.00139.90           C
ATOM   4639  C   LEU A2555     164.455 197.073 132.220  1.00139.90           C
ATOM   4640  O   LEU A2555     163.940 196.475 133.170  1.00139.90           O
ATOM   4641  CB  LEU A2555     166.852 197.520 132.768  1.00139.90           C
ATOM   4642  CG  LEU A2555     168.321 197.094 132.717  1.00139.90           C
ATOM   4643  CD1 LEU A2555     169.168 197.964 133.631  1.00139.90           C
ATOM   4644  CD2 LEU A2555     168.470 195.625 133.079  1.00139.90           C
ATOM   4645  N   ALA A2556     163.792 197.986 131.511  1.00151.35           N
ATOM   4646  CA  ALA A2556     162.421 198.343 131.850  1.00151.35           C
ATOM   4647  C   ALA A2556     161.729 198.927 130.628  1.00151.35           C
ATOM   4648  O   ALA A2556     162.330 199.699 129.876  1.00151.35           O
ATOM   4649  CB  ALA A2556     162.373 199.343 133.011  1.00151.35           C
ATOM   4650  N   LYS A2557     160.458 198.557 130.444  1.00163.63           N
ATOM   4651  CA  LYS A2557     159.677 199.112 129.344  1.00163.63           C
ATOM   4652  C   LYS A2557     159.430 200.603 129.531  1.00163.63           C
ATOM   4653  O   LYS A2557     159.318 201.342 128.547  1.00163.63           O
ATOM   4654  CB  LYS A2557     158.352 198.360 129.209  1.00163.63           C
ATOM   4655  CG  LYS A2557     158.492 196.966 128.614  1.00163.63           C
ATOM   4656  CD  LYS A2557     157.145 196.278 128.470  1.00163.63           C
ATOM   4657  CE  LYS A2557     157.317 194.803 128.145  1.00163.63           C
ATOM   4658  NZ  LYS A2557     156.011 194.119 127.940  1.00163.63           N
ATOM   4659  N   ASP A2558     159.340 201.062 130.780  1.00167.69           N
ATOM   4660  CA  ASP A2558     159.200 202.485 131.063  1.00167.69           C
ATOM   4661  C   ASP A2558     160.536 203.214 131.113  1.00167.69           C
ATOM   4662  O   ASP A2558     160.548 204.442 131.247  1.00167.69           O
ATOM   4663  CB  ASP A2558     158.456 202.691 132.385  1.00167.69           C
ATOM   4664  CG  ASP A2558     156.968 202.427 132.265  1.00167.69           C
ATOM   4665  OD1 ASP A2558     156.411 202.641 131.168  1.00167.69           O
ATOM   4666  OD2 ASP A2558     156.354 202.007 133.269  1.00167.69           O
ATOM   4667  N   GLY A2559     161.653 202.495 131.011  1.00166.61           N
ATOM   4668  CA  GLY A2559     162.966 203.101 131.017  1.00166.61           C
ATOM   4669  C   GLY A2559     163.563 203.347 132.384  1.00166.61           C
ATOM   4670  O   GLY A2559     164.723 203.772 132.466  1.00166.61           O
ATOM   4671  N   LYS A2560     162.819 203.097 133.459  1.00149.42           N
ATOM   4672  CA  LYS A2560     163.314 203.291 134.813  1.00149.42           C
ATOM   4673  C   LYS A2560     162.978 202.065 135.648  1.00149.42           C
ATOM   4674  O   LYS A2560     161.886 201.503 135.527  1.00149.42           O
ATOM   4675  CB  LYS A2560     162.716 204.549 135.456  1.00149.42           C
ATOM   4676  CG  LYS A2560     162.845 205.805 134.610  1.00149.42           C
ATOM   4677  CD  LYS A2560     161.978 206.929 135.151  1.00149.42           C
ATOM   4678  CE  LYS A2560     162.065 208.164 134.270  1.00149.42           C
ATOM   4679  NZ  LYS A2560     161.288 209.302 134.832  1.00149.42           N
ATOM   4680  N   GLY A2561     163.920 201.659 136.498  1.00155.59           N
ATOM   4681  CA  GLY A2561     163.724 200.465 137.294  1.00155.59           C
ATOM   4682  C   GLY A2561     163.949 199.197 136.480  1.00155.59           C
ATOM   4683  O   GLY A2561     164.559 199.202 135.408  1.00155.59           O
ATOM   4684  N   ILE A2562     163.446 198.090 137.020  1.00137.52           N
ATOM   4685  CA  ILE A2562     163.538 196.785 136.377  1.00137.52           C
ATOM   4686  C   ILE A2562     162.144 196.179 136.319  1.00137.52           C
ATOM   4687  O   ILE A2562     161.464 196.077 137.347  1.00137.52           O
ATOM   4688  CB  ILE A2562     164.507 195.845 137.121  1.00137.52           C
ATOM   4689  CG1 ILE A2562     165.943 196.354 136.996  1.00137.52           C
ATOM   4690  CG2 ILE A2562     164.397 194.431 136.580  1.00137.52           C
ATOM   4691  CD1 ILE A2562     166.989 195.343 137.407  1.00137.52           C
ATOM   4692  N   ASP A2563     161.720 195.779 135.124  1.00138.85           N
ATOM   4693  CA  ASP A2563     160.435 195.130 134.924  1.00138.85           C
ATOM   4694  C   ASP A2563     160.648 193.643 134.638  1.00138.85           C
ATOM   4695  O   ASP A2563     161.769 193.126 134.713  1.00138.85           O
ATOM   4696  CB  ASP A2563     159.656 195.817 133.799  1.00138.85           C
ATOM   4697  CG  ASP A2563     160.336 195.691 132.450  1.00138.85           C
ATOM   4698  OD1 ASP A2563     161.515 195.283 132.401  1.00138.85           O
ATOM   4699  OD2 ASP A2563     159.686 195.996 131.430  1.00138.85           O
ATOM   4700  N   ILE A2564     159.558 192.951 134.306  1.00131.79           N
ATOM   4701  CA  ILE A2564     159.646 191.524 134.017  1.00131.79           C
ATOM   4702  C   ILE A2564     160.437 191.282 132.738  1.00131.79           C
ATOM   4703  O   ILE A2564     161.244 190.347 132.661  1.00131.79           O
ATOM   4704  CB  ILE A2564     158.238 190.909 133.944  1.00131.79           C
ATOM   4705  CG1 ILE A2564     157.553 191.011 135.307  1.00131.79           C
ATOM   4706  CG2 ILE A2564     158.306 189.462 133.490  1.00131.79           C
ATOM   4707  CD1 ILE A2564     158.385 190.463 136.442  1.00131.79           C
ATOM   4708  N   ALA A2565     160.221 192.112 131.715  1.00132.41           N
ATOM   4709  CA  ALA A2565     161.016 191.996 130.496  1.00132.41           C
ATOM   4710  C   ALA A2565     162.491 192.246 130.784  1.00132.41           C
ATOM   4711  O   ALA A2565     163.367 191.547 130.255  1.00132.41           O
ATOM   4712  CB  ALA A2565     160.498 192.968 129.436  1.00132.41           C
ATOM   4713  N   GLY A2566     162.784 193.238 131.627  1.00137.09           N
ATOM   4714  CA  GLY A2566     164.152 193.442 132.067  1.00137.09           C
ATOM   4715  C   GLY A2566     164.712 192.253 132.819  1.00137.09           C
ATOM   4716  O   GLY A2566     165.893 191.930 132.682  1.00137.09           O
ATOM   4717  N   LEU A2567     163.880 191.589 133.625  1.00126.37           N
ATOM   4718  CA  LEU A2567     164.328 190.377 134.303  1.00126.37           C
ATOM   4719  C   LEU A2567     164.662 189.274 133.307  1.00126.37           C
ATOM   4720  O   LEU A2567     165.671 188.577 133.464  1.00126.37           O
ATOM   4721  CB  LEU A2567     163.270 189.903 135.295  1.00126.37           C
ATOM   4722  CG  LEU A2567     163.212 190.686 136.604  1.00126.37           C
ATOM   4723  CD1 LEU A2567     162.037 190.224 137.438  1.00126.37           C
ATOM   4724  CD2 LEU A2567     164.514 190.526 137.370  1.00126.37           C
ATOM   4725  N   ASN A2568     163.833 189.101 132.274  1.00110.83           N
ATOM   4726  CA  ASN A2568     164.134 188.101 131.253  1.00110.83           C
ATOM   4727  C   ASN A2568     165.436 188.431 130.538  1.00110.83           C
ATOM   4728  O   ASN A2568     166.231 187.537 130.229  1.00110.83           O
ATOM   4729  CB  ASN A2568     162.989 188.001 130.245  1.00110.83           C
ATOM   4730  CG  ASN A2568     161.952 186.972 130.641  1.00110.83           C
ATOM   4731  OD1 ASN A2568     162.213 186.097 131.463  1.00110.83           O
ATOM   4732  ND2 ASN A2568     160.769 187.063 130.043  1.00110.83           N
ATOM   4733  N   LYS A2569     165.669 189.715 130.266  1.00132.01           N
ATOM   4734  CA  LYS A2569     166.892 190.110 129.574  1.00132.01           C
ATOM   4735  C   LYS A2569     168.123 189.916 130.456  1.00132.01           C
ATOM   4736  O   LYS A2569     169.177 189.481 129.973  1.00132.01           O
ATOM   4737  CB  LYS A2569     166.761 191.555 129.096  1.00132.01           C
ATOM   4738  CG  LYS A2569     165.662 191.709 128.054  1.00132.01           C
ATOM   4739  CD  LYS A2569     165.516 193.126 127.548  1.00132.01           C
ATOM   4740  CE  LYS A2569     164.129 193.340 126.961  1.00132.01           C
ATOM   4741  NZ  LYS A2569     163.921 194.736 126.493  1.00132.01           N
ATOM   4742  N   VAL A2570     168.009 190.216 131.752  1.00125.82           N
ATOM   4743  CA  VAL A2570     169.106 189.940 132.679  1.00125.82           C
ATOM   4744  C   VAL A2570     169.369 188.442 132.754  1.00125.82           C
ATOM   4745  O   VAL A2570     170.521 188.001 132.826  1.00125.82           O
ATOM   4746  CB  VAL A2570     168.803 190.536 134.068  1.00125.82           C
ATOM   4747  CG1 VAL A2570     169.837 190.076 135.086  1.00125.82           C
ATOM   4748  CG2 VAL A2570     168.773 192.053 134.003  1.00125.82           C
ATOM   4749  N   HIS A2571     168.304 187.640 132.746  1.00124.77           N
ATOM   4750  CA  HIS A2571     168.445 186.188 132.738  1.00124.77           C
ATOM   4751  C   HIS A2571     169.202 185.717 131.502  1.00124.77           C
ATOM   4752  O   HIS A2571     170.111 184.877 131.589  1.00124.77           O
ATOM   4753  CB  HIS A2571     167.056 185.555 132.799  1.00124.77           C
ATOM   4754  CG  HIS A2571     167.056 184.072 132.623  1.00124.77           C
ATOM   4755  ND1 HIS A2571     167.327 183.202 133.655  1.00124.77           N
ATOM   4756  CD2 HIS A2571     166.809 183.304 131.537  1.00124.77           C
ATOM   4757  CE1 HIS A2571     167.252 181.961 133.212  1.00124.77           C
ATOM   4758  NE2 HIS A2571     166.939 181.994 131.930  1.00124.77           N
ATOM   4759  N   GLN A2572     168.825 186.252 130.335  1.00136.28           N
ATOM   4760  CA  GLN A2572     169.536 185.941 129.100  1.00136.28           C
ATOM   4761  C   GLN A2572     171.009 186.294 129.217  1.00136.28           C
ATOM   4762  O   GLN A2572     171.878 185.504 128.833  1.00136.28           O
ATOM   4763  CB  GLN A2572     168.923 186.695 127.918  1.00136.28           C
ATOM   4764  CG  GLN A2572     167.677 186.077 127.316  1.00136.28           C
ATOM   4765  CD  GLN A2572     166.881 187.074 126.495  1.00136.28           C
ATOM   4766  OE1 GLN A2572     166.366 188.060 127.023  1.00136.28           O
ATOM   4767  NE2 GLN A2572     166.787 186.829 125.193  1.00136.28           N
ATOM   4768  N   ALA A2573     171.306 187.484 129.742  1.00131.40           N
ATOM   4769  CA  ALA A2573     172.695 187.909 129.866  1.00131.40           C
ATOM   4770  C   ALA A2573     173.473 186.989 130.798  1.00131.40           C
ATOM   4771  O   ALA A2573     174.606 186.603 130.491  1.00131.40           O
ATOM   4772  CB  ALA A2573     172.759 189.355 130.350  1.00131.40           C
ATOM   4773  N   ILE A2574     172.873 186.607 131.929  1.00136.17           N
ATOM   4774  CA  ILE A2574     173.560 185.735 132.882  1.00136.17           C
ATOM   4775  C   ILE A2574     173.891 184.398 132.234  1.00136.17           C
ATOM   4776  O   ILE A2574     175.046 183.946 132.241  1.00136.17           O
ATOM   4777  CB  ILE A2574     172.704 185.532 134.145  1.00136.17           C
ATOM   4778  CG1 ILE A2574     172.481 186.850 134.881  1.00136.17           C
ATOM   4779  CG2 ILE A2574     173.373 184.534 135.073  1.00136.17           C
ATOM   4780  CD1 ILE A2574     171.450 186.770 135.970  1.00136.17           C
ATOM   4781  N   GLU A2575     172.881 183.750 131.646  1.00131.71           N
ATOM   4782  CA  GLU A2575     173.118 182.419 131.100  1.00131.71           C
ATOM   4783  C   GLU A2575     174.046 182.461 129.893  1.00131.71           C
ATOM   4784  O   GLU A2575     174.874 181.560 129.729  1.00131.71           O
ATOM   4785  CB  GLU A2575     171.797 181.732 130.751  1.00131.71           C
ATOM   4786  CG  GLU A2575     170.925 182.467 129.759  1.00131.71           C
ATOM   4787  CD  GLU A2575     169.459 182.188 129.993  1.00131.71           C
ATOM   4788  OE1 GLU A2575     169.147 181.533 131.008  1.00131.71           O
ATOM   4789  OE2 GLU A2575     168.623 182.620 129.174  1.00131.71           O
ATOM   4790  N   GLN A2576     173.948 183.497 129.053  1.00131.85           N
ATOM   4791  CA  GLN A2576     174.850 183.603 127.911  1.00131.85           C
ATOM   4792  C   GLN A2576     176.281 183.869 128.361  1.00131.85           C
ATOM   4793  O   GLN A2576     177.230 183.356 127.758  1.00131.85           O
ATOM   4794  CB  GLN A2576     174.371 184.700 126.961  1.00131.85           C
ATOM   4795  CG  GLN A2576     173.215 184.289 126.064  1.00131.85           C
ATOM   4796  CD  GLN A2576     172.418 185.479 125.565  1.00131.85           C
ATOM   4797  OE1 GLN A2576     172.967 186.555 125.331  1.00131.85           O
ATOM   4798  NE2 GLN A2576     171.114 185.291 125.401  1.00131.85           N
ATOM   4799  N   HIS A2577     176.461 184.673 129.412  1.00126.85           N
ATOM   4800  CA  HIS A2577     177.802 184.902 129.933  1.00126.85           C
ATOM   4801  C   HIS A2577     178.398 183.613 130.476  1.00126.85           C
ATOM   4802  O   HIS A2577     179.582 183.330 130.261  1.00126.85           O
ATOM   4803  CB  HIS A2577     177.775 185.980 131.015  1.00126.85           C
ATOM   4804  CG  HIS A2577     179.124 186.544 131.336  1.00126.85           C
ATOM   4805  ND1 HIS A2577     179.883 186.103 132.399  1.00126.85           N
ATOM   4806  CD2 HIS A2577     179.849 187.516 130.734  1.00126.85           C
ATOM   4807  CE1 HIS A2577     181.018 186.779 132.437  1.00126.85           C
ATOM   4808  NE2 HIS A2577     181.022 187.643 131.438  1.00126.85           N
ATOM   4809  N   MET A2578     177.595 182.816 131.184  1.00135.00           N
ATOM   4810  CA  MET A2578     178.102 181.525 131.639  1.00135.00           C
ATOM   4811  C   MET A2578     178.127 180.506 130.505  1.00135.00           C
ATOM   4812  O   MET A2578     179.140 179.831 130.290  1.00135.00           O
ATOM   4813  CB  MET A2578     177.266 181.005 132.808  1.00135.00           C
ATOM   4814  CG  MET A2578     177.385 181.835 134.071  1.00135.00           C
ATOM   4815  SD  MET A2578     176.318 181.218 135.383  1.00135.00           S
ATOM   4816  CE  MET A2578     177.157 179.691 135.802  1.00135.00           C
ATOM   4817  N   SER A2579     177.024 180.383 129.769  1.00130.91           N
ATOM   4818  CA  SER A2579     176.908 179.441 128.657  1.00130.91           C
ATOM   4819  C   SER A2579     176.342 180.181 127.454  1.00130.91           C
ATOM   4820  O   SER A2579     175.118 180.327 127.322  1.00130.91           O
ATOM   4821  CB  SER A2579     176.031 178.248 129.031  1.00130.91           C
ATOM   4822  OG  SER A2579     176.127 177.221 128.060  1.00130.91           O
ATOM   4823  N   PRO A2580     177.201 180.660 126.552  1.00131.91           N
ATOM   4824  CA  PRO A2580     176.689 181.334 125.346  1.00131.91           C
ATOM   4825  C   PRO A2580     175.752 180.458 124.541  1.00131.91           C
ATOM   4826  O   PRO A2580     174.859 180.974 123.856  1.00131.91           O
ATOM   4827  CB  PRO A2580     177.966 181.673 124.563  1.00131.91           C
ATOM   4828  CG  PRO A2580     179.060 181.664 125.582  1.00131.91           C
ATOM   4829  CD  PRO A2580     178.672 180.633 126.597  1.00131.91           C
ATOM   4830  N   VAL A2581     175.929 179.142 124.611  1.00132.18           N
ATOM   4831  CA  VAL A2581     174.992 178.199 124.012  1.00132.18           C
ATOM   4832  C   VAL A2581     173.705 178.232 124.829  1.00132.18           C
ATOM   4833  O   VAL A2581     173.647 177.680 125.932  1.00132.18           O
ATOM   4834  CB  VAL A2581     175.578 176.785 123.962  1.00132.18           C
ATOM   4835  CG1 VAL A2581     174.679 175.864 123.155  1.00132.18           C
ATOM   4836  CG2 VAL A2581     176.991 176.817 123.395  1.00132.18           C
ATOM   4837  N   SER A2582     172.672 178.890 124.298  1.00128.36           N
ATOM   4838  CA  SER A2582     171.365 178.835 124.944  1.00128.36           C
ATOM   4839  C   SER A2582     170.823 177.412 124.946  1.00128.36           C
ATOM   4840  O   SER A2582     170.274 176.948 125.953  1.00128.36           O
ATOM   4841  CB  SER A2582     170.392 179.786 124.248  1.00128.36           C
ATOM   4842  OG  SER A2582     170.903 181.107 124.221  1.00128.36           O
ATOM   4843  N   ALA A2583     170.974 176.704 123.830  1.00129.14           N
ATOM   4844  CA  ALA A2583     170.575 175.307 123.740  1.00129.14           C
ATOM   4845  C   ALA A2583     171.284 174.673 122.554  1.00129.14           C
ATOM   4846  O   ALA A2583     171.806 175.366 121.675  1.00129.14           O
ATOM   4847  CB  ALA A2583     169.057 175.160 123.604  1.00129.14           C
ATOM   4848  N   THR A2584     171.301 173.346 122.541  1.00128.17           N
ATOM   4849  CA  THR A2584     171.883 172.579 121.447  1.00128.17           C
ATOM   4850  C   THR A2584     170.790 171.672 120.899  1.00128.17           C
ATOM   4851  O   THR A2584     170.441 170.666 121.525  1.00128.17           O
ATOM   4852  CB  THR A2584     173.090 171.780 121.929  1.00128.17           C
ATOM   4853  OG1 THR A2584     174.011 172.659 122.589  1.00128.17           O
ATOM   4854  CG2 THR A2584     173.788 171.114 120.761  1.00128.17           C
ATOM   4855  N   MET A2585     170.237 172.027 119.743  1.00126.69           N
ATOM   4856  CA  MET A2585     169.052 171.348 119.237  1.00126.69           C
ATOM   4857  C   MET A2585     169.463 170.329 118.179  1.00126.69           C
ATOM   4858  O   MET A2585     170.318 170.609 117.327  1.00126.69           O
ATOM   4859  CB  MET A2585     168.019 172.371 118.735  1.00126.69           C
ATOM   4860  CG  MET A2585     168.263 173.156 117.442  1.00126.69           C
ATOM   4861  SD  MET A2585     168.280 172.227 115.901  1.00126.69           S
ATOM   4862  CE  MET A2585     166.561 171.759 115.839  1.00126.69           C
ATOM   4863  N   TYR A2586     168.888 169.133 118.278  1.00132.24           N
ATOM   4864  CA  TYR A2586     169.264 167.981 117.474  1.00132.24           C
ATOM   4865  C   TYR A2586     168.117 167.620 116.546  1.00132.24           C
ATOM   4866  O   TYR A2586     166.977 167.457 116.998  1.00132.24           O
ATOM   4867  CB  TYR A2586     169.586 166.772 118.355  1.00132.24           C
ATOM   4868  CG  TYR A2586     170.620 167.018 119.425  1.00132.24           C
ATOM   4869  CD1 TYR A2586     170.243 167.399 120.705  1.00132.24           C
ATOM   4870  CD2 TYR A2586     171.972 166.853 119.162  1.00132.24           C
ATOM   4871  CE1 TYR A2586     171.182 167.615 121.690  1.00132.24           C
ATOM   4872  CE2 TYR A2586     172.920 167.070 120.142  1.00132.24           C
ATOM   4873  CZ  TYR A2586     172.519 167.450 121.404  1.00132.24           C
ATOM   4874  OH  TYR A2586     173.460 167.668 122.382  1.00132.24           O
ATOM   4875  N   ILE A2587     168.426 167.478 115.263  1.00118.05           N
ATOM   4876  CA  ILE A2587     167.484 166.968 114.275  1.00118.05           C
ATOM   4877  C   ILE A2587     168.006 165.630 113.779  1.00118.05           C
ATOM   4878  O   ILE A2587     169.116 165.552 113.237  1.00118.05           O
ATOM   4879  CB  ILE A2587     167.295 167.945 113.107  1.00118.05           C
ATOM   4880  CG1 ILE A2587     166.471 169.140 113.565  1.00118.05           C
ATOM   4881  CG2 ILE A2587     166.620 167.252 111.936  1.00118.05           C
ATOM   4882  CD1 ILE A2587     165.207 168.751 114.287  1.00118.05           C
ATOM   4883  N   TRP A2588     167.214 164.579 113.964  1.00109.65           N
ATOM   4884  CA  TRP A2588     167.530 163.282 113.386  1.00109.65           C
ATOM   4885  C   TRP A2588     166.911 163.208 111.998  1.00109.65           C
ATOM   4886  O   TRP A2588     165.683 163.180 111.861  1.00109.65           O
ATOM   4887  CB  TRP A2588     167.015 162.137 114.252  1.00109.65           C
ATOM   4888  CG  TRP A2588     167.235 160.816 113.596  1.00109.65           C
ATOM   4889  CD1 TRP A2588     166.284 159.949 113.150  1.00109.65           C
ATOM   4890  CD2 TRP A2588     168.497 160.225 113.283  1.00109.65           C
ATOM   4891  NE1 TRP A2588     166.876 158.849 112.584  1.00109.65           N
ATOM   4892  CE2 TRP A2588     168.236 158.996 112.654  1.00109.65           C
ATOM   4893  CE3 TRP A2588     169.825 160.617 113.473  1.00109.65           C
ATOM   4894  CZ2 TRP A2588     169.251 158.152 112.226  1.00109.65           C
ATOM   4895  CZ3 TRP A2588     170.830 159.781 113.046  1.00109.65           C
ATOM   4896  CH2 TRP A2588     170.540 158.562 112.430  1.00109.65           C
ATOM   4897  N   LYS A2589     167.756 163.174 110.971  1.00106.29           N
ATOM   4898  CA  LYS A2589     167.294 163.120 109.587  1.00106.29           C
ATOM   4899  C   LYS A2589     167.988 161.967 108.878  1.00106.29           C
ATOM   4900  O   LYS A2589     169.192 162.051 108.574  1.00106.29           O
ATOM   4901  CB  LYS A2589     167.548 164.439 108.869  1.00106.29           C
ATOM   4902  CG  LYS A2589     166.845 164.561 107.529  1.00106.29           C
ATOM   4903  CD  LYS A2589     166.792 166.007 107.069  1.00106.29           C
ATOM   4904  CE  LYS A2589     165.953 166.853 108.012  1.00106.29           C
ATOM   4905  NZ  LYS A2589     165.688 168.207 107.455  1.00106.29           N
ATOM   4906  N   PRO A2590     167.281 160.873 108.620  1.00 91.24           N
ATOM   4907  CA  PRO A2590     167.861 159.789 107.827  1.00 91.24           C
ATOM   4908  C   PRO A2590     167.931 160.168 106.357  1.00 91.24           C
ATOM   4909  O   PRO A2590     167.264 161.093 105.889  1.00 91.24           O
ATOM   4910  CB  PRO A2590     166.888 158.630 108.057  1.00 91.24           C
ATOM   4911  CG  PRO A2590     165.577 159.312 108.282  1.00 91.24           C
ATOM   4912  CD  PRO A2590     165.907 160.565 109.054  1.00 91.24           C
ATOM   4913  N   SER A2591     168.761 159.429 105.622  1.00 84.28           N
ATOM   4914  CA  SER A2591     168.893 159.619 104.178  1.00 84.28           C
ATOM   4915  C   SER A2591     167.725 158.950 103.448  1.00 84.28           C
ATOM   4916  O   SER A2591     167.878 157.964 102.727  1.00 84.28           O
ATOM   4917  CB  SER A2591     170.235 159.079 103.699  1.00 84.28           C
ATOM   4918  OG  SER A2591     170.548 159.562 102.405  1.00 84.28           O
ATOM   4919  N   ASP A2592     166.533 159.520 103.655  1.00 97.48           N
ATOM   4920  CA  ASP A2592     165.286 158.986 103.101  1.00 97.48           C
ATOM   4921  C   ASP A2592     165.109 157.514 103.475  1.00 97.48           C
ATOM   4922  O   ASP A2592     164.853 156.658 102.627  1.00 97.48           O
ATOM   4923  CB  ASP A2592     165.229 159.183 101.584  1.00 97.48           C
ATOM   4924  CG  ASP A2592     163.811 159.202 101.049  1.00 97.48           C
ATOM   4925  OD1 ASP A2592     162.887 159.538 101.819  1.00 97.48           O
ATOM   4926  OD2 ASP A2592     163.622 158.883  99.857  1.00 97.48           O
ATOM   4927  N   HIS A2593     165.257 157.225 104.768  1.00111.82           N
ATOM   4928  CA  HIS A2593     165.284 155.858 105.271  1.00111.82           C
ATOM   4929  C   HIS A2593     164.017 155.451 106.015  1.00111.82           C
ATOM   4930  O   HIS A2593     163.979 154.356 106.587  1.00111.82           O
ATOM   4931  CB  HIS A2593     166.500 155.667 106.186  1.00111.82           C
ATOM   4932  CG  HIS A2593     166.853 154.235 106.445  1.00111.82           C
ATOM   4933  ND1 HIS A2593     166.908 153.288 105.445  1.00111.82           N
ATOM   4934  CD2 HIS A2593     167.154 153.586 107.594  1.00111.82           C
ATOM   4935  CE1 HIS A2593     167.232 152.118 105.966  1.00111.82           C
ATOM   4936  NE2 HIS A2593     167.388 152.271 107.269  1.00111.82           N
ATOM   4937  N   SER A2594     162.989 156.296 106.039  1.00117.54           N
ATOM   4938  CA  SER A2594     161.735 156.040 106.745  1.00117.54           C
ATOM   4939  C   SER A2594     161.930 155.840 108.242  1.00117.54           C
ATOM   4940  O   SER A2594     160.975 155.485 108.944  1.00117.54           O
ATOM   4941  CB  SER A2594     160.984 154.836 106.161  1.00117.54           C
ATOM   4942  OG  SER A2594     160.446 155.140 104.889  1.00117.54           O
ATOM   4943  N   THR A2595     163.139 156.051 108.752  1.00113.91           N
ATOM   4944  CA  THR A2595     163.372 156.069 110.192  1.00113.91           C
ATOM   4945  C   THR A2595     162.761 157.349 110.734  1.00113.91           C
ATOM   4946  O   THR A2595     163.261 158.447 110.477  1.00113.91           O
ATOM   4947  CB  THR A2595     164.862 155.993 110.507  1.00113.91           C
ATOM   4948  OG1 THR A2595     165.407 154.781 109.969  1.00113.91           O
ATOM   4949  CG2 THR A2595     165.088 156.029 112.015  1.00113.91           C
ATOM   4950  N   LEU A2596     161.658 157.215 111.468  1.00112.58           N
ATOM   4951  CA  LEU A2596     160.928 158.385 111.929  1.00112.58           C
ATOM   4952  C   LEU A2596     161.848 159.264 112.764  1.00112.58           C
ATOM   4953  O   LEU A2596     162.242 158.889 113.873  1.00112.58           O
ATOM   4954  CB  LEU A2596     159.692 157.964 112.724  1.00112.58           C
ATOM   4955  CG  LEU A2596     158.562 157.371 111.878  1.00112.58           C
ATOM   4956  CD1 LEU A2596     157.281 157.236 112.687  1.00112.58           C
ATOM   4957  CD2 LEU A2596     158.335 158.202 110.630  1.00112.58           C
ATOM   4958  N   GLY A2597     162.203 160.427 112.227  1.00100.91           N
ATOM   4959  CA  GLY A2597     163.154 161.307 112.871  1.00100.91           C
ATOM   4960  C   GLY A2597     162.724 161.745 114.253  1.00100.91           C
ATOM   4961  O   GLY A2597     161.562 162.105 114.463  1.00100.91           O
ATOM   4962  N   HIS A2598     163.648 161.710 115.206  1.00106.74           N
ATOM   4963  CA  HIS A2598     163.376 162.129 116.572  1.00106.74           C
ATOM   4964  C   HIS A2598     164.167 163.392 116.881  1.00106.74           C
ATOM   4965  O   HIS A2598     165.399 163.398 116.786  1.00106.74           O
ATOM   4966  CB  HIS A2598     163.711 161.015 117.563  1.00106.74           C
ATOM   4967  CG  HIS A2598     162.660 159.954 117.638  1.00106.74           C
ATOM   4968  ND1 HIS A2598     161.464 160.138 118.296  1.00106.74           N
ATOM   4969  CD2 HIS A2598     162.616 158.704 117.122  1.00106.74           C
ATOM   4970  CE1 HIS A2598     160.732 159.045 118.190  1.00106.74           C
ATOM   4971  NE2 HIS A2598     161.408 158.159 117.482  1.00106.74           N
ATOM   4972  N   ALA A2599     163.455 164.454 117.249  1.00106.80           N
ATOM   4973  CA  ALA A2599     164.052 165.757 117.504  1.00106.80           C
ATOM   4974  C   ALA A2599     164.318 165.927 118.992  1.00106.80           C
ATOM   4975  O   ALA A2599     163.523 165.492 119.831  1.00106.80           O
ATOM   4976  CB  ALA A2599     163.145 166.883 117.008  1.00106.80           C
ATOM   4977  N   ALA A2600     165.439 166.567 119.312  1.00111.04           N
ATOM   4978  CA  ALA A2600     165.877 166.715 120.690  1.00111.04           C
ATOM   4979  C   ALA A2600     166.380 168.129 120.929  1.00111.04           C
ATOM   4980  O   ALA A2600     166.614 168.898 119.995  1.00111.04           O
ATOM   4981  CB  ALA A2600     166.974 165.705 121.037  1.00111.04           C
ATOM   4982  N   LEU A2601     166.564 168.459 122.206  1.00114.93           N
ATOM   4983  CA  LEU A2601     167.056 169.780 122.592  1.00114.93           C
ATOM   4984  C   LEU A2601     167.810 169.635 123.911  1.00114.93           C
ATOM   4985  O   LEU A2601     167.190 169.615 124.979  1.00114.93           O
ATOM   4986  CB  LEU A2601     165.907 170.773 122.715  1.00114.93           C
ATOM   4987  CG  LEU A2601     166.266 172.204 123.117  1.00114.93           C
ATOM   4988  CD1 LEU A2601     166.699 173.008 121.913  1.00114.93           C
ATOM   4989  CD2 LEU A2601     165.095 172.874 123.811  1.00114.93           C
ATOM   4990  N   GLN A2602     169.135 169.533 123.836  1.00124.40           N
ATOM   4991  CA  GLN A2602     169.953 169.588 125.043  1.00124.40           C
ATOM   4992  C   GLN A2602     169.919 171.013 125.569  1.00124.40           C
ATOM   4993  O   GLN A2602     170.487 171.929 124.967  1.00124.40           O
ATOM   4994  CB  GLN A2602     171.383 169.141 124.766  1.00124.40           C
ATOM   4995  CG  GLN A2602     172.304 169.246 125.978  1.00124.40           C
ATOM   4996  CD  GLN A2602     171.895 168.329 127.117  1.00124.40           C
ATOM   4997  OE1 GLN A2602     172.162 167.128 127.091  1.00124.40           O
ATOM   4998  NE2 GLN A2602     171.243 168.895 128.126  1.00124.40           N
ATOM   4999  N   ILE A2603     169.223 171.208 126.685  1.00134.34           N
ATOM   5000  CA  ILE A2603     169.192 172.515 127.324  1.00134.34           C
ATOM   5001  C   ILE A2603     170.414 172.635 128.224  1.00134.34           C
ATOM   5002  O   ILE A2603     170.615 171.824 129.135  1.00134.34           O
ATOM   5003  CB  ILE A2603     167.892 172.710 128.112  1.00134.34           C
ATOM   5004  CG1 ILE A2603     166.685 172.301 127.265  1.00134.34           C
ATOM   5005  CG2 ILE A2603     167.751 174.160 128.535  1.00134.34           C
ATOM   5006  CD1 ILE A2603     165.378 172.320 128.028  1.00134.34           C
ATOM   5007  N   GLY A2604     171.244 173.641 127.964  1.00137.31           N
ATOM   5008  CA  GLY A2604     172.437 173.827 128.757  1.00137.31           C
ATOM   5009  C   GLY A2604     172.128 174.307 130.161  1.00137.31           C
ATOM   5010  O   GLY A2604     171.034 174.785 130.465  1.00137.31           O
ATOM   5011  N   GLN A2605     173.125 174.164 131.037  1.00147.19           N
ATOM   5012  CA  GLN A2605     172.963 174.614 132.415  1.00147.19           C
ATOM   5013  C   GLN A2605     172.713 176.114 132.477  1.00147.19           C
ATOM   5014  O   GLN A2605     171.828 176.574 133.207  1.00147.19           O
ATOM   5015  CB  GLN A2605     174.196 174.243 133.238  1.00147.19           C
ATOM   5016  CG  GLN A2605     174.368 172.750 133.468  1.00147.19           C
ATOM   5017  CD  GLN A2605     175.465 172.438 134.467  1.00147.19           C
ATOM   5018  OE1 GLN A2605     176.481 171.835 134.122  1.00147.19           O
ATOM   5019  NE2 GLN A2605     175.265 172.848 135.714  1.00147.19           N
ATOM   5020  N   GLY A2606     173.471 176.891 131.705  1.00137.71           N
ATOM   5021  CA  GLY A2606     173.315 178.331 131.702  1.00137.71           C
ATOM   5022  C   GLY A2606     173.553 178.933 133.069  1.00137.71           C
ATOM   5023  O   GLY A2606     174.693 179.011 133.536  1.00137.71           O
ATOM   5024  N   ARG A2607     172.474 179.364 133.722  1.00134.50           N
ATOM   5025  CA  ARG A2607     172.572 179.881 135.079  1.00134.50           C
ATOM   5026  C   ARG A2607     172.806 178.786 136.111  1.00134.50           C
ATOM   5027  O   ARG A2607     173.226 179.092 137.232  1.00134.50           O
ATOM   5028  CB  ARG A2607     171.304 180.653 135.438  1.00134.50           C
ATOM   5029  CG  ARG A2607     171.040 181.861 134.563  1.00134.50           C
ATOM   5030  CD  ARG A2607     170.010 182.771 135.205  1.00134.50           C
ATOM   5031  NE  ARG A2607     168.977 182.010 135.898  1.00134.50           N
ATOM   5032  CZ  ARG A2607     168.767 182.046 137.207  1.00134.50           C
ATOM   5033  NH1 ARG A2607     169.482 182.828 138.000  1.00134.50           N
ATOM   5034  NH2 ARG A2607     167.820 181.275 137.734  1.00134.50           N
ATOM   5035  N   THR A2608     172.541 177.528 135.764  1.00129.79           N
ATOM   5036  CA  THR A2608     172.704 176.437 136.716  1.00129.79           C
ATOM   5037  C   THR A2608     174.174 176.255 137.072  1.00129.79           C
ATOM   5038  O   THR A2608     175.045 176.271 136.198  1.00129.79           O
ATOM   5039  CB  THR A2608     172.137 175.140 136.138  1.00129.79           C
ATOM   5040  OG1 THR A2608     170.760 175.332 135.790  1.00129.79           O
ATOM   5041  CG2 THR A2608     172.245 174.009 137.150  1.00129.79           C
ATOM   5042  N   GLN A2609     174.446 176.080 138.366  1.00136.63           N
ATOM   5043  CA  GLN A2609     175.803 175.920 138.870  1.00136.63           C
ATOM   5044  C   GLN A2609     176.075 174.503 139.365  1.00136.63           C
ATOM   5045  O   GLN A2609     177.056 174.278 140.080  1.00136.63           O
ATOM   5046  CB  GLN A2609     176.073 176.937 139.980  1.00136.63           C
ATOM   5047  CG  GLN A2609     176.104 178.380 139.501  1.00136.63           C
ATOM   5048  CD  GLN A2609     176.337 179.365 140.630  1.00136.63           C
ATOM   5049  OE1 GLN A2609     176.391 178.986 141.799  1.00136.63           O
ATOM   5050  NE2 GLN A2609     176.475 180.640 140.283  1.00136.63           N
ATOM   5051  N   LEU A2610     175.223 173.545 139.004  1.00136.08           N
ATOM   5052  CA  LEU A2610     175.459 172.154 139.362  1.00136.08           C
ATOM   5053  C   LEU A2610     176.715 171.630 138.674  1.00136.08           C
ATOM   5054  O   LEU A2610     177.006 171.962 137.521  1.00136.08           O
ATOM   5055  CB  LEU A2610     174.256 171.291 138.983  1.00136.08           C
ATOM   5056  CG  LEU A2610     172.989 171.457 139.824  1.00136.08           C
ATOM   5057  CD1 LEU A2610     171.815 170.778 139.150  1.00136.08           C
ATOM   5058  CD2 LEU A2610     173.195 170.881 141.213  1.00136.08           C
ATOM   5059  N   GLU A2611     177.465 170.801 139.398  1.00133.68           N
[truncated: 330,388 more chars]
