# Supplementary material for: Dissemination of pathogenic bacteria is reinforced by a MARTX toxin effector duet
Source: Nat Commun. 2024 Jul 23;15:6218. doi: 10.1038/s41467-024-50650-0 (PMC11266601; doi:10.1038/s41467-024-50650-0)
Supplement: Supplementary file 7 — Supplementary Data 4 [file 41467_2024_50650_MOESM7_ESM.xlsx]

## Sheet: Sheet1
	Supplementary Data 4. Interactome analysis for identification of RID-interacting candidates
	Gene names	Protein	Protein	Peptides (EV)	Peptides (RIDC/A)	Unique peptides (EV)	Unique peptides (RIDC/A)	Sequence coverage [%]	Unique sequence coverage [%]	Mol. weight [kDa]	Score	MS/MS count	Intensity (EV)	Intensity (RIDC/A)
		names	IDs
	ABCF1	ATP-binding cassette sub-family F member 1	Q5STZ8;Q8NE71;H0YGW7;A0A0G2JIC2;A0A0G2JJB9;F5GYK6	0	25	0	25	36.9	36.9	96.053	323.31	29	0	2171300000
	ABCF2	ATP-binding cassette sub-family F member 2	Q9UG63;C9JHK9;C9JZV3	0	5	0	5	10	10	71.289	29.775	5	0	23767000
	ACACA	Acetyl-CoA carboxylase 1;Biotin carboxylase	Q13085;Q59FY4;O00763;A0A087WWN5;A0A0C4DGT1;F8W8T8;H0YGH5;A0A087X0W4;S4R3S7;A0A087WVR6;A0A087X2F8;A0A087WYS8;A0A087X126;A0A087WYK6	0	56	0	56	31.5	31.5	265.55	323.31	54	0	1644000000
	ACTG1;ACTB	Actin, cytoplasmic 1;Actin, cytoplasmic 1, N-terminally processed;Actin, cytoplasmic 2;Actin, cytoplasmic 2, N-terminally processed	A0A804GS07;I3L4N8;P60709;P63261;A0A6Q8PFE4;E7EVS6;A0A2R8Y793;Q6S8J3;I3L1U9;I3L3I0;A5A3E0;A0A2R8YEA7;P0CG38;Q9BYX7;A0A2R8YFE2;J3KT65;A0A6Q8PH58;I3L3R2;A0A2R8YGF8;K7EM38;G5E9R0;P0CG39;C9JZR7;C9JUM1;C9JTX5;Q562R1;F8WCH0	7	8	7	8	53.8	53.8	40.904	189.18	16	84258000	327420000
	AGK	Acylglycerol kinase, mitochondrial	A0A3B3ISY9;E9PC15;A0A3B3ITD0;Q53H12;A0A0G2JLG5;A0A3B3ISZ0;A0A3B3IUC9;A0A3B3ITV0;A0A3B3ITX7;E9PG39	0	5	0	5	26.1	26.1	36.893	93.898	5	0	105550000
	AGPS	Alkyldihydroxyacetonephosphate synthase, peroxisomal	A0A7P0T9C9;A0A7P0TAU9;B7Z3Q4;A0A7P0T984;A0A1B0GWA2;A0A7P0TAL3;A0A2R8YEL0;O00116;A0A7P0T8Q7;A0A7P0TA54	0	2	0	2	7.3	7.3	37.414	11.186	2	0	7620200
	AIFM1	Apoptosis-inducing factor 1, mitochondrial	A0A6Q8PFA7;A0A6Q8PFQ8;A0A6Q8PFS4;A0A7I2PK44;A0A6Q8PG15;A0A6Q8PFM5;A0A6Q8PFE1;O95831;A0A6Q8PFW2;A0A7I2RLJ8;A0A6Q8PHC0;A0A6Q8PHJ9;A0A6Q8PF87;E9PMA0	0	7	0	7	22.6	22.6	50.316	123.36	7	0	103820000
	ALDH1B1	Aldehyde dehydrogenase X, mitochondrial	P30837	0	2	0	2	4.3	4.3	57.249	11.618	2	0	10228000
	ANXA2;ANXA2P2	Annexin A2;Annexin;Putative annexin A2-like protein	P07355;H0YMW4;A6NMY6;H0YN42;H0YMU9;H0YMD0;H0YNB8;H0YKS4;A0A7I2V4P4;H0YM50;H0YL33;H0YMM1;H0YNP5;H0YN28;H0YKX9;H0YMT9;H0YLV6;H0YKZ7;H0YMD9;H0YKL9;H0YKV8;H0YNA0;H0YKN4;H0YLE2	9	0	9	0	26.5	26.5	38.604	78.36	9	92308000	0
	APMAP	Adipocyte plasma membrane-associated protein	Q9HDC9;H0Y512	0	3	0	3	13.2	13.2	46.48	35.226	2	0	30452000
	ARF4;ARF3;ARF5;ARF1	ADP-ribosylation factor 4;ADP-ribosylation factor 3;ADP-ribosylation factor 5;ADP-ribosylation factor 1	P18085;C9JPM4;P61204;F5H0C7;A0A8V8TQC0;A0A8V8TNZ5;C9J1Z8;A0A8V8TQP8;A0A8V8TNZ0;A0A8V8TP92;A0A8V8TP99;F5H423;P84085;P84077;U3KQF2;F8WDB3;F5H6T5;C9JAK5;F5H1V1	0	3	0	3	23.3	23.3	20.511	23.368	3	0	25963000
	ARG1	Arginase-1	P05089;A0A5F9ZH78;A0A5F9ZGN6	8	1	8	1	32.6	32.6	34.735	99.123	9	99306000	2191100
	ARMC6	Armadillo repeat-containing protein 6	Q6NXE6;F5H3X1;H0YGL0;F5H052;H0YH65;F5H2X2;F5H2K4;F5GWV0;F5H4P3;B4E1N1	0	2	0	2	5.4	5.4	54.141	11.365	2	0	4879600
	ATP1A1	Sodium/potassium-transporting ATPase subunit alpha-1	P05023;M0R116;A0A2R8YEY8;A0A0A0MT26;P13637;B1AKY9;P50993;H0Y7C1;Q13733;P20648;P54707;Q5TC02;Q5TC01;A0A669K9X0;M0QXF2;E9PRA5	0	18	0	18	23.5	23.5	112.89	322.4	17	0	602950000
	ATP1B3	Sodium/potassium-transporting ATPase subunit beta-3	P54709;C9JXZ1;C9JA36;H7C547;F8WBY4	0	5	0	5	19.4	19.4	31.512	33.612	5	0	55413000
	ATP2A2	Sarcoplasmic/endoplasmic reticulum calcium ATPase 2	P16615;H7C5W9;O14983;Q93084;J3QSY6;H3BTW4	0	15	0	15	19.4	19.4	114.76	157.34	14	0	235580000
	ATP5A1	ATP synthase subunit alpha, mitochondrial	P25705;K7ERX7;K7EK77;K7EQH4;K7EJP1;K7ENJ4;K7ESA0	0	15	0	15	32.9	32.9	59.75	163.54	16	0	1019200000
	ATP5B	ATP synthase subunit beta, mitochondrial;ATP synthase subunit beta	P06576;H0YH81;F8W079;F8W0P7;H0YI37	0	22	0	22	71.6	71.6	56.559	323.31	30	0	1313300000
	ATP5C1	ATP synthase subunit gamma, mitochondrial	P36542	0	6	0	6	21.5	21.5	32.996	45.186	7	0	156410000
	AZGP1	Zinc-alpha-2-glycoprotein	P25311;C9JEV0;H7BZJ8	6	1	6	1	30.9	30.9	34.258	50.35	6	105550000	4020200
	BLMH	Bleomycin hydrolase	Q13867;K7ES02;K7ESE8;J3KSD8;J3KS79;K7ENH5	6	2	6	2	16.5	16.5	52.562	47.574	7	56723000	8982600
	BSG	Basigin	A0A7P0TA85;P35613;A0A087WUV8;A0A7P0TB04;A0A7P0T8A7;I3L192;R4GMX5;R4GN83	0	7	0	7	43.2	43.2	28.991	131.22	7	0	283300000
	C1QBP	Complement component 1 Q subcomponent-binding protein, mitochondrial	Q07021;I3L3Q7;I3L3B0	2	5	2	5	26.2	26.2	31.362	61.825	7	10946000	65911000
	CAD	CAD protein;Glutamine-dependent carbamoyl-phosphate synthase;Aspartate carbamoyltransferase;Dihydroorotase	F8VPD4;P27708;H7BZB3;H7C2E4	0	7	0	7	4.1	4.1	236.02	67.437	6	0	28017000
	CALM2;CALM1	Calmodulin 2;Calmodulin 1	P0DP25;P0DP24;P0DP23;Q96HY3;E7EMB3;G3V361;A0A590UJI2;A0A590UJC0;G3V226;M0QZ52;F8WBR5;G3V479	1	7	1	7	44.3	44.3	16.837	99.549	27	5086100	22533000000
	CALML5	Calmodulin-like protein 5	Q9NZT1	3	0	3	0	25.3	25.3	15.892	117	4	144880000	0
	CAND1	Cullin-associated NEDD8-dissociated protein 1	A0A0C4DGH5;Q86VP6	0	2	0	2	3.2	3.2	85.408	14.127	2	0	18645000
	CANX	Calnexin	P27824;A0A7P0TAE9;A0A7P0TB65;A0A7P0T840;A0A7P0T937;D6RGY2;A0A7P0Z484;A0A7P0T8G1;A0A7P0T9L0;A0A7P0Z4D6;A0A7P0TAR9;A0A7P0Z4H2;A0A7P0TAN9;A0A7P0T8N1;D6RAU8;D6RFL1;D6RAQ8;D6RD16	0	14	0	14	30.7	30.7	67.567	258.26	25	0	946070000
	CASP14	Caspase-14;Caspase-14 subunit p17, mature form;Caspase-14 subunit p10, mature form;Caspase-14 subunit p20, intermediate form;Caspase-14 subunit p8, intermediate form	P31944	7	1	7	1	25.2	25.2	27.679	162.29	9	126660000	0
	CAT	Catalase	P04040	6	0	6	0	17.5	17.5	59.755	41.129	7	63858000	0
	CCDC47	Coiled-coil domain-containing protein 47	Q96A33	0	5	0	5	17.2	17.2	55.873	64.281	5	0	73964000
	CCT2	T-complex protein 1 subunit beta	F8VQ14;F5GWF6;P78371	0	2	0	2	5.8	5.8	44.812	12.571	2	0	17252000
	CCT3	T-complex protein 1 subunit gamma	P49368;B4DUR8;Q5SZX9;E9PRC8;E9PM09;Q5SZX6	0	6	0	6	17.8	17.8	60.533	39.551	5	0	45854000
	CCT4	T-complex protein 1 subunit delta	P50991	0	7	0	7	21.5	21.5	57.924	61.51	6	0	156690000
	CCT5	T-complex protein 1 subunit epsilon	E7ENZ3;B7ZAR1;E9PCA1;P48643	0	2	0	2	4.1	4.1	53.848	12.104	2	0	22215000
	CCT6A;CCT6B	T-complex protein 1 subunit zeta;T-complex protein 1 subunit zeta-2	P40227;Q92526	0	2	0	2	4.5	4.5	58.024	14.212	2	0	10822000
	CCT8	T-complex protein 1 subunit theta	H7C4C8;P50990	0	2	0	2	6.5	6.5	35.369	12.826	2	0	11011000
	CHCHD3	MICOS complex subunit MIC19	C9JRZ6;Q9NX63;A0A286YEX5;F8WAR4	0	2	0	2	12.5	12.5	26.753	20.859	2	0	3377700
	CISD2	CDGSH iron-sulfur domain-containing protein 2	Q8N5K1;A0A2R8Y540;I3L1N9;D6RCF4	0	2	0	2	20.7	20.7	15.278	10.916	2	0	18417000
	CKAP4	Cytoskeleton-associated protein 4	Q07065	0	6	0	6	15.1	15.1	66.022	93.559	5	0	41399000
	CKB	Creatine kinase B-type	A0A0S2Z471;P12277;G3V4N7;H0YJG0;G3V461;P06732	6	0	6	0	17.5	17.5	44.921	40.499	6	22864000	0
	CLCC1	Chloride channel CLIC-like protein 1	A0A6Q8PG75;A0A6Q8PGA4;A0A6Q8PG14;A0A8I5KRC0;A0A6Q8PG30;A0A6Q8PHQ1;A0A6Q8PEZ7;Q96S66;A0A6Q8PF97;A0A6Q8PFT6;A0A6Q8PFH1;A0A8I5KXB0;A0A6Q8PF11;A0A6Q8PFF7;Q5T1P5;A0A6Q8PG68	0	2	0	2	6.6	6.6	53.146	16.677	1	0	2429000
	CLTC	Clathrin heavy chain;Clathrin heavy chain 1	A0A8V8TQK1;A0A8V8TRF0;A0A8V8TR47;A0A087WVQ6;A0A8V8TQ14;K7EJJ5;Q00610;A0A8V8TQ18;A0A8V8TQK3;A0A8V8TRE8;J3KRF5;A0A087WX41;P53675;F5H5N6;J3KS13	0	10	0	10	10.2	10.2	188.94	92.223	10	0	79418000
	COPB1	Coatomer subunit beta	E9PP73;P53618;E9PP63;E9PKQ1	0	2	0	2	4.3	4.3	55.438	12.665	2	0	19431000
	COPG2;COPG1	Coatomer subunit gamma-2;Coatomer subunit gamma-1	Q9UBF2;Q9Y678	0	2	0	2	2.8	2.8	97.621	11.696	2	0	9277300
	COX15	Cytochrome c oxidase assembly protein COX15 homolog	Q7KZN9;A0A3B3IRX1	0	2	0	2	6.3	6.3	46.03	12.48	2	0	8115400
	COX4I1	Cytochrome c oxidase subunit 4 isoform 1, mitochondrial	P13073;Q86WV2;H3BPG0;H3BN72;H3BNV9	0	2	0	2	12.4	12.4	19.576	13.023	3	0	60416000
	CPD	Carboxypeptidase D	O75976	0	2	0	2	2	2	152.93	11.631	2	0	2201000
	CSE1L	Exportin-2	P55060	0	13	0	13	20.1	20.1	110.42	310.69	13	0	180870000
	CSTA	Cystatin-A;Cystatin-A, N-terminally processed	P01040;C9J0E4	6	2	6	2	56.1	56.1	11.006	65.475	9	130140000	35935000
	CUL3	Cullin-3	Q13618;H7C399	0	3	0	3	6	6	88.929	19.075	3	0	7591500
	CYB5B	Cytochrome b5 type B	A0A8I5KSY3;D6RFH4;A0A8I5KP74;H3BUX2;A0A8I5QKN7;A0A8I5KYK4;A0A8I5KSY8;O43169;A0A8I5KX20;A0A8I5QJ67;J3QR91	0	3	0	3	53.5	53.5	12.481	30.92	3	0	35912000
	CYB5R3	NADH-cytochrome b5 reductase 3;NADH-cytochrome b5 reductase 3 membrane-bound form;NADH-cytochrome b5 reductase 3 soluble form	A0A8I5QKX1;A0A8I5KR71;A0A8J8Z3C6;A0A8I5KW26;A0A8J8YWN6;P00387;A0A8I5KVD2;B1AHF3;A0A8I5KYU1;A0A8I5QKT9;A0A8I5KPU0;A0A8I5QKL2;A0A087WZB1	0	4	0	4	23.8	23.8	31.31	35.068	4	0	91506000
	DARS	Aspartate--tRNA ligase, cytoplasmic	P14868;H7BZ35;C9JQM9;C9J7S3;C9JLC1	0	4	0	4	10.2	10.2	57.136	24.769	3	0	26782000
	DCD	Dermcidin;Survival-promoting peptide;DCD-1	P81605	3	2	3	2	25.5	25.5	11.284	36.922	8	905180000	74465000
	DDB1	DNA damage-binding protein 1	A0A7P0TB30;A0A7P0T870;A0A7P0Z3Z5;A0A7P0TAK7;A0A7P0Z4B9;Q16531;A0A7P0T965;F5GY55	0	3	0	3	4.5	4.5	114.12	17.416	3	0	20300000
	DDOST	Dolichyl-diphosphooligosaccharide--protein glycosyltransferase 48 kDa subunit	P39656;A0A0C4DGS1;U3KQ84	0	5	0	5	17.5	17.5	50.8	60.294	5	0	112260000
	DDX39A;DDX39B	ATP-dependent RNA helicase DDX39A;Spliceosome RNA helicase DDX39B	O00148;Q13838;K7EQN7;K7EPJ3;A0A0G2JHN7;Q5STU3;A0A0G2JJZ9;F6WLT2;F6TRA5;A0A0A0MT12;F6S4E6;F6R6M7;K7ENP6;A0A0G2JJL7;F6QYI9;F6SXL5;F6S2B7;K7EN69;F6U6E2;K7EIL8;K7EL56;A0A0D9SEM9;H0Y400	0	3	0	3	8.4	8.4	49.129	17.61	3	0	42327000
	DEPDC7	DEP domain-containing protein 7	Q96QD5	0	3	0	3	7	7	58.309	18.357	3	0	16865000
	DHCR7	7-dehydrocholesterol reductase	E9PM00;A0A8I5KRR9;A0A804HJQ7;A0A804HI25;Q9UBM7;B4E1K5;A0A804HJI8;A0A804HL56;E9PJ54;H0YE57	0	4	0	4	12.5	12.5	47.94	27.1	3	0	74844000
	DLD	Dihydrolipoyl dehydrogenase, mitochondrial;Dihydrolipoyl dehydrogenase	P09622;F8WDM5;F2Z2E3;E9PEX6	2	0	2	0	6.1	6.1	54.177	13.216	2	5184500	0
	DNAJA1	DnaJ homolog subfamily A member 1	P31689	0	5	0	5	24.2	24.2	44.868	108.76	5	0	132610000
	DNAJA2	DnaJ homolog subfamily A member 2	O60884	0	3	0	3	10.7	10.7	45.745	33.04	3	0	73605000
	DPM1	Dolichol-phosphate mannosyltransferase subunit 1	Q5QPK2;H0Y368;O60762;A0A804HJ93;Q5QPJ9	0	2	0	2	13.2	13.2	32.426	20.81	2	0	22364000
	DSC1	Desmocollin-1	Q08554	9	1	9	1	13.4	13.4	99.986	85.02	9	229130000	22422000
	DSC3	Desmocollin-3	Q14574	3	0	3	0	4.4	4.4	99.968	49.397	3	10667000	0
	DSG1	Desmoglein-1	Q02413	15	2	15	2	23.5	23.5	113.75	250.31	25	451290000	11318000
	DSP	Desmoplakin	P15924	46	7	46	7	20.4	20.4	331.77	323.31	54	736300000	40586000
	EEF1A1;EEF1A1P5	Elongation factor 1-alpha 1;Putative elongation factor 1-alpha-like 3;Elongation factor 1-alpha	A0A7I2V659;A0A087WVQ9;P68104;Q5VTE0;A0A7I2V5N4;A0A7I2V3H3;A0A087WV01;A0A2U3TZH3;Q05639;Q5JR01;A0A2R8Y488;A6PW80;A0A2R8Y660;A0A6Q8PFK6;A0A2R8YDN5	1	15	1	15	45.8	45.8	49.824	316.25	25	0	1622400000
	EEF1G	Elongation factor 1-gamma	P26641	0	3	0	3	6.2	6.2	50.118	21.409	3	0	67722000
	EEF2	Elongation factor 2	P13639	0	5	0	5	9.8	9.8	95.337	38.621	6	0	30128000
	EFTUD2	116 kDa U5 small nuclear ribonucleoprotein component	Q15029;K7EJ74;K7EP67	0	3	0	2	4.2	3.2	109.43	12.135	2	0	20785000
	EI24	Etoposide-induced protein 2.4 homolog	O14681;E9PL33;B7ZB74;E9PM05;E9PS58;E9PK61	0	2	0	2	7.9	7.9	38.964	14.822	2	0	14321000
	EIF4A1	Eukaryotic initiation factor 4A-I	J3QR64;J3KTB5;J3QL43;J3QS69;J3KT12;P60842;J3KTN0;J3QKZ9;J3QLN6;J3KS25;J3KSZ0	0	2	0	2	9.3	9.3	23.661	11.461	1	0	9987000
	EMC1	ER membrane protein complex subunit 1	A0A8I5KTE8;A0A8I5KRL9;A0A8I5KW55;H7C5A2;Q8N766;Q5TG59;H7C4E3;A0A8I5KWE3;A0A8I5KXE1;A0A8I5KQA0	0	2	0	2	2.9	2.9	105.61	10.881	2	0	4261000
	EMD	Emerin	A0A804HIV7;Q5HY57;P50402;F8WEQ1;A0A804HIG7;A0A804HLA2	0	2	0	2	15.8	15.8	24.383	21.852	3	0	24626000
	ENO1	Alpha-enolase;Enolase	P06733;A0A2R8Y6G6;K7EM90;A0A2R8Y798;A0A2R8YEG5;A0A2R8Y879;A0A2R8YEM5;K7ERS8;K7EPM1;F5H0C8;E5RGZ4;K7EKN2;E5RG95;E5RI09;F5H1C3;P13929;P09104	5	0	5	0	14.5	14.5	47.168	57.397	4	22031000	0
	EPRS	Bifunctional glutamate/proline--tRNA ligase;Glutamate--tRNA ligase;Proline--tRNA ligase	P07814;V9GYZ6	0	5	0	5	4.4	4.4	170.59	36.245	4	0	40321000
	ESYT1	Extended synaptotagmin-1	Q9BSJ8	0	3	0	3	3.7	3.7	122.85	24.53	3	0	16651000
	FABP5	Fatty acid-binding protein, epidermal	Q01469	3	1	3	1	14.1	14.1	15.164	19.22	4	105470000	9879900
	FAF2	FAS-associated factor 2	Q96CS3;D6RBG6	0	4	0	4	14.4	14.4	52.623	57.256	4	0	50529000
	FANCI	Fanconi anemia group I protein	H3BP78;F8W7R3;A0A8Q3SIZ6;A0A8Q3SIW9;A0A6Q8PGF4;A0A6Q8PH09;Q9NVI1	0	3	0	3	3.3	3.3	122.83	17.543	3	0	13566000
	FASN	Fatty acid synthase;[Acyl-carrier-protein] S-acetyltransferase;[Acyl-carrier-protein] S-malonyltransferase;3-oxoacyl-[acyl-carrier-protein] synthase;3-oxoacyl-[acyl-carrier-protein] reductase;3-hydroxyacyl-[acyl-carrier-protein] dehydratase;Enoyl-[acyl-carrier-protein] reductase;Oleoyl-[acyl-carrier-protein] hydrolase	A0A0U1RQF0;P49327	0	2	0	2	1.1	1.1	273.2	12.173	1	0	10310000
	FASTKD5	FAST kinase domain-containing protein 5	Q7L8L6	0	2	0	2	3	3	86.573	11.667	1	0	4093300
	FDFT1	Squalene synthase	P37268;E9PJG4;E9PNM1;A0A1W2PQ47	0	2	0	2	6.7	6.7	48.115	11.134	2	0	9018800
	FLNA	Filamin-A	A0A7P0NMY4;Q60FE5;P21333;A0A087WWY3;A0A7I2V3E6;F8WE98	0	2	0	2	1.8	1.8	167.9	13.739	2	0	1057600
	FRMD4A	FERM domain-containing protein 4A	Q9P2Q2;Q5T376;C9J7M5;C9JA15;A0A1W2PQE7;C9JAW0;C9J6Q2;Q9Y2L6	0	3	0	3	4.7	4.7	115.46	19.053	3	0	22082000
	GAPDH	Glyceraldehyde-3-phosphate dehydrogenase	P04406;E7EUT5;O14556	8	14	8	14	63.9	63.9	36.053	323.31	26	132830000	1094800000
	GART	Trifunctional purine biosynthetic protein adenosine-3;Phosphoribosylamine--glycine ligase;Phosphoribosylformylglycinamidine cyclo-ligase;Phosphoribosylglycinamide formyltransferase	P22102;F8WD69;C9JBJ1;C9JTV6;C9JZG2;C9JKQ7;A0A140TA71;H7C366	0	13	0	13	21.2	21.2	107.77	179.29	13	0	241510000
	GCN1L1	Translational activator GCN1	Q92616	0	17	0	17	9.6	9.6	292.71	117.14	18	0	125910000
	GGCT	Gamma-glutamylcyclotransferase	M0QZK8;O75223;H7BZK5;B8ZZK2	2	0	2	0	22.3	22.3	11.578	17.612	2	31294000	0
	GGH	Gamma-glutamyl hydrolase	A0A7I2YQQ3;Q92820;A0A7I2V5P2;A0A7I2V5X9	2	0	2	0	8	8	32.303	11.336	2	8425600	0
	GNAI3	Guanine nucleotide-binding protein G(k) subunit alpha	P08754	0	2	0	2	8.5	8.5	40.532	15.454	2	0	6750600
	GSDMA	Gasdermin-A	J3KRG2;Q96QA5	3	0	3	0	16.5	16.5	17.791	18.457	4	27489000	0
	HACD3	Very-long-chain (3R)-3-hydroxyacyl-CoA dehydratase 3	H3BMZ1;H3BRL8;H3BPZ1;H3BS72;Q9P035	0	2	0	2	10.8	10.8	16.164	21.545	2	0	14060000
	HADHA	Trifunctional enzyme subunit alpha, mitochondrial;Long-chain enoyl-CoA hydratase;Long chain 3-hydroxyacyl-CoA dehydrogenase	H0YFD6;P40939;A0A2R8Y4F5;A0A2R8YG21;A0A2R8Y688	0	8	0	8	18.9	18.9	86.371	209.98	8	0	102470000
	HADHB	Trifunctional enzyme subunit beta, mitochondrial;3-ketoacyl-CoA thiolase	F5GZQ3;P55084	0	2	0	2	8.7	8.7	49.597	19.512	1	0	27604000
	HAGH	Hydroxyacylglutathione hydrolase, mitochondrial	H3BPK3;Q16775;H3BPQ4;H3BQW8;H3BV79	4	0	4	0	20.9	20.9	26.305	26.565	4	43816000	0
	HAX1	HCLS1-associated protein X-1	A0A8V8TLX9;Q5VYD6;O00165;A0A8V8TKG3;A0A8V8TKG6;A0A8V8TKI6;A0A8V8TKH7;A0A8V8TLZ3;A0A8V8TKI8;E9PIQ7	0	3	0	3	13.4	13.4	31.281	57.512	3	0	17145000
	HIST1H2BC;HIST1H2BN;HIST2H2BE;HIST1H2BJ;HIST1H2BO;HIST1H2BB;H2BFS;HIST1H2BD;HIST1H2BK;HIST2H2BF;HIST3H2BB;HIST1H2BH;HIST1H2BM;HIST1H2BL;HIST1H2BA	Histone H2B type 1-C/E/F/G/I;Histone H2B;Histone H2B type 2-E;Histone H2B type 1-J;Histone H2B type 1-O;Histone H2B type 1-B;Histone H2B type F-S;Histone H2B type 1-D;Histone H2B type 1-K;Histone H2B type 2-F;Histone H2B type 3-B;Histone H2B type 1-H;Histone H2B type 1-N;Histone H2B type 1-M;Histone H2B type 1-L;Histone H2B type 1-A	P62807;U3KQK0;Q16778;P06899;P23527;P33778;P57053;P58876;O60814;Q5QNW6;Q8N257;Q93079;Q99877;Q99879;Q99880;Q96A08;A0A2R8Y619	1	1	1	1	19	19	13.906	17.731	2	10059000	9739800
	HNRNPF	Heterogeneous nuclear ribonucleoprotein F;Heterogeneous nuclear ribonucleoprotein F, N-terminally processed	P52597;A0A1B0GW42	0	4	0	2	13.5	7	45.671	17.691	2	0	12568000
	HNRNPH1	Heterogeneous nuclear ribonucleoprotein H;Heterogeneous nuclear ribonucleoprotein H, N-terminally processed	P31943;E9PCY7;G8JLB6;H0YBG7;H0YB39;H0YBD7;D6RIT2;E7EQJ0;D6RIU0;D6RBM0;D6RIH9;D6RJ04;D6RAM1;D6RDU3;D6RFM3;D6R9T0;E7EN40;E5RGV0;D6RDL0;P55795;D6R9D3;D6RF17;E5RJ94;E5RGH4;H0YAQ2	0	9	0	9	28.7	28.7	49.229	205.05	10	0	138520000
	HNRNPK	Heterogeneous nuclear ribonucleoprotein K	P61978;Q5T6W2;S4R359	0	5	0	5	14.7	14.7	50.976	45.157	4	0	36856000
	HNRNPM	Heterogeneous nuclear ribonucleoprotein M	A0A087X0X3;P52272;M0R019;M0R2T0;M0QYL3;M0R0Y6;M0QY96;M0R2I7;M0QYQ7;M0R0N3;M0QZM1	0	4	0	4	9.9	9.9	77.569	27.786	4	0	29390000
	HSD17B12	Very-long-chain 3-oxoacyl-CoA reductase	Q53GQ0;A0A1B0GVY6;A0A1B0GV93;E9PI21	0	5	0	5	24.7	24.7	34.324	35.556	5	0	99738000
	HSP90AA1;HSP90AA2P	Heat shock protein HSP 90-alpha;Heat shock protein HSP 90-alpha A2	P07900;Q14568;G3V2J8;Q58FF6;Q58FG0	0	8	0	2	13.7	3	84.659	13.223	2	0	19339000
	HSP90AB1	Heat shock protein HSP 90-beta	P08238;Q58FF7	0	14	0	14	25	25	83.263	266.05	14	0	673940000
	HSPA1B;HSPA1A	Heat shock 70 kDa protein 1B;Heat shock 70 kDa protein 1A	A0A0G2JIW1;P0DMV9;P0DMV8;V9GZ37	3	25	3	25	55.1	55.1	70.108	323.31	63	16110000	15266000000
	HSPA4	Heat shock 70 kDa protein 4	P34932	0	9	0	9	17.6	17.6	94.33	73.77	9	0	103430000
	HSPA4L	Heat shock 70 kDa protein 4L	D6RJ96;E9PDE8;O95757	0	3	0	3	10	10	59.196	27.9	4	0	11714000
	HSPA5	78 kDa glucose-regulated protein	P11021;A0A7P0TB36;A0A7P0TAI0	4	24	4	24	41.6	41.6	72.332	323.31	60	15999000	4795700000
	HSPA8	Heat shock cognate 71 kDa protein	P11142;E9PKE3;E9PNE6;E9PN89;E9PLF4;A8K7Q2;E9PI65;P54652;E9PS65;E9PM13	3	23	2	21	50.6	46.1	70.897	323.31	58	10026000	11334000000
	HSPA9	Stress-70 protein, mitochondrial	A0A7I2V2S7;D6RCD7;P38646;A0A7I2V2G2;A0A7I2YQB2;A0A7I2V3F7;H0Y8K0;A0A3B3ITI4;H0Y8S0	0	18	0	18	33.3	33.3	70.319	323.31	21	0	1154800000
	HSPB1	Heat shock protein beta-1	A0A6Q8PFK8;A0A6Q8PGK1;P04792;A0A6Q8PFE7;A0A6Q8PF43;A0A6Q8PHJ6;A0A6Q8PHA6;A0A6Q8PH65;A0A6Q8PGY2;C9J3N8	2	1	2	1	21.7	21.7	21.882	32.615	3	25664000	3151500
	HSPD1	60 kDa heat shock protein, mitochondrial	P10809;A0A7I2V2X6;A0A7I2V599;A0A7I2YQK6;A0A7I2V5M1;A0A7I2V5K3;A0A7I2YQ71;A0A7I2V369;E7EXB4;E7ESH4;C9JL25;C9JL19;C9JCQ4;C9J0S9	0	17	0	17	43.3	43.3	61.054	305.07	19	0	628640000
	HSPH1	Heat shock protein 105 kDa	Q92598;A0A0A0MSM0;Q5TBM3;R4GN69	0	8	0	8	13.9	13.9	96.864	48.652	7	0	60772000
	IARS	Isoleucine--tRNA ligase, cytoplasmic	A0A804HIG2;A0A804HKU1;A0A804HK69;A0A804HIV9;A0A804HJ36;J3KR24;A0A804HHW9;A0A804HL54;A0A804HJN6;A0A0A0MSX9;P41252	0	2	0	2	4.4	4.4	50.564	12.723	2	0	5149900
	ILF2	Interleukin enhancer-binding factor 2	Q12905;B4DY09;X6R6Z1	0	2	0	2	6.4	6.4	43.062	11.614	2	0	18333000
	IMMT	MICOS complex subunit MIC60	H7C463;C9J406;B9A067;Q16891	0	3	0	3	7	7	68.064	17.58	3	0	25122000
	IPO5	Importin-5	H0Y8C6;O00410	0	5	0	5	7.4	7.4	123.75	37.813	5	0	59582000
	IPO7	Importin-7	O95373;E9PLB2	0	6	0	6	8.7	8.7	119.52	51.112	5	0	70346000
	IPO8	Importin-8	O15397;F5H2I3	0	4	0	4	5.1	5.1	119.94	30.685	4	0	22400000
	IQGAP1	Ras GTPase-activating-like protein IQGAP1	H0YLE8;P46940;A0A0J9YXZ5	0	2	0	2	3	3	124.79	27.364	0	0	9865300
	IRS4	Insulin receptor substrate 4	A0A804CF45;O14654	0	8	0	8	8.7	8.7	133.68	57.503	8	0	58734000
	JUP	Junction plakoglobin	P14923;C9JTX4;C9J826;C9JK18;C9JKY1;A0A2R8Y6G0;A0A2R8Y804;A0A2R8Y543;A0A2R8Y5C3;A0A2R8Y750;A0A2R8Y5Z1;B4DGU4;A0A2R8YCH5;A0A2R8Y7Z0;A0A2R8Y5A3;P35222	14	3	14	3	23.1	23.1	81.744	114.72	17	179800000	12922000
	KIAA0368;ECM29	Proteasome-associated protein ECM29 homolog	A0A804HJA4;J3KN16;Q5VYK3	0	2	0	2	1.7	1.7	203.99	12.879	2	0	8418900
	KPNA2	Importin subunit alpha-1	A0A7I2V351;A0A7I2V487;A0A7I2YQE1;P52292;A0A7I2V3Z3	0	3	0	3	9.3	9.3	55.086	38.903	3	0	18920000
	KPNB1	Importin subunit beta-1	Q14974;J3KTM9;J3QR48;J3QKQ5	0	6	0	6	9.6	9.6	97.169	40.529	7	0	85132000
	LBR	Lamin-B receptor	A0A494C1L1;Q14739	0	2	0	2	7.3	7.3	46.925	114.93	1	0	33784000
	LCN1	Lipocalin-1	P31025;Q5VSP4	3	0	3	0	17	17	19.25	19.465	3	41719000	0
	LDHB	L-lactate dehydrogenase B chain;L-lactate dehydrogenase	A0A5F9ZHM4;P07195;A8MW50;A0A3B3IS95;F5H793;C9J7H8;F5H5G7;F5H155;G3XAP5;F5H245;Q6ZMR3;P07864;P00338	4	4	4	4	16.1	16.1	37.294	35.853	7	9045400	11873000
	LGALS7	Galectin-7	P47929	4	0	4	0	33.1	33.1	15.075	41.474	4	37128000	0
	LMAN2	Vesicular integral-membrane protein VIP36	Q12907;D6RIU4;A0A8Q3WK65;D6RBV2;D6RDX1;D6RBH1	0	6	0	6	18.5	18.5	40.228	35.382	6	0	48135000
	LMNA	Prelamin-A/C;Lamin-A/C	A0A6Q8PFM1;A0A6Q8PF59;A0A6Q8PGH0;A0A6Q8PF80;Q3BDU5;A0A6Q8PHQ9;A0A804HL68;A0A6Q8PFJ0;P02545	2	0	2	0	16.3	16.3	14.023	12.559	2	5399200	0
	LMNB1	Lamin-B1	E9PBF6;P20700;A0A0D9SFE5;A0A0D9SFY5	0	3	0	3	9	9	44.643	31.309	2	0	8195000
	LPCAT1	Lysophosphatidylcholine acyltransferase 1	A0A0G2JRI7;A0A0G2JQ62;Q8NF37	0	2	0	2	11.5	11.5	25.74	14.05	2	0	13453000
	LRPPRC	Leucine-rich PPR motif-containing protein, mitochondrial	P42704;A0A804HKI2;A0A804HIN4;A0A804HLG8;A0A804HK30;A0A804HL40;A0A804HKJ0;A0A804HKR3;A0A804HIG4;A0A804HI14;A0A804HJZ1;A0A804HHY9;A0A804HIQ7;A0A804HI40;A0A804HJH8;B8ZZ38;C9JCA9;A0A804HK02;A0A804HJI0;A0A804HIV5;A0A804HJA1;A0A0C4DG06;A0A804HKK7;A0A804HKX6;A0A804HKX0;A0A804HKR5;H7C3W8;A0A804HLL8	0	6	0	6	5.8	5.8	157.9	39.479	5	0	28941000
	LRRC59	Leucine-rich repeat-containing protein 59	Q96AG4	0	2	0	2	8.5	8.5	34.93	14.54	2	0	47140000
	LTF	Lactotransferrin;Lactoferricin-H;Kaliocin-1;Lactoferroxin-A;Lactoferroxin-B;Lactoferroxin-C	E7EQB2;E7ER44;P02788	3	0	2	0	4	2.7	76.625	15.511	2	9440500	0
	MAP2K2	Dual specificity mitogen-activated protein kinase kinase 2	P36507	0	2	0	2	11.5	11.5	44.424	16.416	2	0	12622000
	MARK2	Serine/threonine-protein kinase MARK2	A0A7I2YQR3;A0A0A0MRU9;E7ETY4;E9PC69;Q7KZI7;A0A1B0GXH6;F5H4J8	0	4	0	2	6.4	3.5	80.575	13.503	1	0	23426000
	MARK3	MAP/microtubule affinity-regulating kinase 3	P27448;A0A7I2V639;A0A7I2V409;A0A7I2YQF4;A0A7I2V602;A0A7I2V549;A0A7I2V3B9;A0A7I2V5G3;A0A7I2V2N8;A0A7I2YQF7;A0A7I2V4K8;H0YJI9;A0A7I2V2U9;J3KNR0;A0A7I2V4G7;H0YNV4;H0YKP9;A0A7I2V4T2;A0A7I2V3I9;A0A7I2V2E3;A0A7I2V2I9;A0A7I2V3P5;A0A7I2V3C6;A0A7I2V3K2;H0YIY6;A0A7I2V4L1;F5H4F6;A0A7I2V5H7;A0A7I2V3R3;A0A7I2YQ91;A0A7I2YQ84;K7EK17;K7EKG8;A0A7I2V3Q1;A0A7I2V4T5;A0A7I2YQJ7;A0A7I2V483;F5H6N2;A0A7I2V624;A0A7I2V3X7…	0	7	0	7	12.2	12.2	84.428	52.907	7	0	55734000
	MARS	Methionine--tRNA ligase, cytoplasmic	P56192;H0YHV5	0	4	0	4	5.3	5.3	101.11	24.862	5	0	35337000
	MCCC1	Methylcrotonoyl-CoA carboxylase subunit alpha, mitochondrial	G5E9X5;E9PG35;E9PHF7;Q96RQ3	0	4	0	4	18.4	18.4	48.216	53.881	3	0	46477000
	MCCC2	Methylcrotonoyl-CoA carboxylase beta chain, mitochondrial	Q9HCC0;A0A804HLJ9;A0A804HJ84;A0A804HJ24;A0A804HK37;A0A804HJ31;A0A804HL02;A0A0S2Z5R4;A0A804HKE8;A0A804HHS4;A0A804HIH3;D6RDF7;A0A804HJW5;D6R9R1;A0A0D9SFE9;A0A804HJC1;A0A804HJW2;A0A804HJL2;D6RD67;A0A0G2JM88	0	4	0	4	13.3	13.3	61.332	35.902	5	0	65015000
	MCM3	DNA replication licensing factor MCM3	P25205;J3KQ69;A0A499FHX9	0	3	0	3	4.1	4.1	90.98	21.164	3	0	6645300
	MOGS	Mannosyl-oligosaccharide glucosidase	A0A3B3IRW2;A0A3B3IRK6;Q13724;A0A3B3IS52;A0A8I5KTK5	0	3	0	3	8.5	8.5	62.248	35.345	3	0	39452000
	MRPS2	28S ribosomal protein S2, mitochondrial	Q9Y399;A0A8Q3SHX8;A0A8Q3SHW9	0	5	0	5	17.2	17.2	33.249	30.12	5	0	193650000
	MRPS23	28S ribosomal protein S23, mitochondrial	Q9Y3D9;J3QLR8	0	9	0	9	50.5	50.5	21.77	97.761	17	0	368930000
	MRPS9	28S ribosomal protein S9, mitochondrial	P82933	0	7	0	7	23.5	23.5	45.834	63.275	7	0	280780000
	MSH6	DNA mismatch repair protein Msh6	A0A8V8TQW9;A0A494C0M1;A0A8V8TQJ0;P52701	0	4	0	4	6.2	6.2	108.14	23.635	4	0	16372000
	MT-CO2	Cytochrome c oxidase subunit 2	P00403	0	2	0	2	15.9	15.9	25.565	46.975	2	0	69240000
	MYL6;MYL6B	Myosin light polypeptide 6;Myosin light chain 6B	F8VPF3;F8W1R7;J3KND3;G8JLA2;G3V1V0;B7Z6Z4;P60660;F8VZU9;G3V1Y7;F8W1I5;F8W180;A0A8Q3SIC5;P14649	0	2	0	2	22.3	22.3	14.436	18.297	2	0	26584000
	NAP1L1	Nucleosome assembly protein 1-like 1	P55209;F8W020;H0YIV4;F5H4R6;F8W0J6;B7Z9C2;F8W543;F8VV59;F8VY35;F8VUX1;F8VXI6;F8W118;H0YHC3;H0YH88;F8VRJ2;F8VVB5;C9J6D1;E9PKT8;C9JZI7;A8MXH2;E9PNJ7;E9PS34;E9PJJ2;Q99733;E9PNW0	0	3	0	3	10.2	10.2	45.374	20.482	3	0	56893000
	NCCRP1	F-box only protein 50	Q6ZVX7	2	0	2	0	14.5	14.5	30.847	25.132	2	9458100	0
	NCL	Nucleolin	A0A7I2V5M5;A0A7I2V428;C9JLB1;A0A7I2V3F3;H7BY16;P19338;A0A7I2V2U7;A0A7I2V349;A0A7I2V506;A0A7I2V699	3	2	3	2	6.8	6.8	73.641	26.916	5	21616000	35843000
	NCLN	Nicalin	K7ENM2;K7EMW4;Q969V3;K7EQ66;K7ELZ9;A0A0C4DGP7	0	2	0	2	8.2	8.2	36.413	12.64	2	0	9652100
	NDUFA9	NADH dehydrogenase [ubiquinone] 1 alpha subcomplex subunit 9, mitochondrial	Q16795;A0A3B3ISG8;F5H0J3;F5GY40	0	3	0	3	10.6	10.6	42.509	18.49	2	0	24688000
	NDUFS3	NADH dehydrogenase [ubiquinone] iron-sulfur protein 3, mitochondrial	O75489;E9PS48	0	2	0	2	11.4	11.4	30.241	19.237	3	0	24734000
	NDUFV1	NADH dehydrogenase [ubiquinone] flavoprotein 1, mitochondrial	B4DE93;G3V0I5;P49821;E9PPD6;E9PJL9;H0YD04;E9PLC6;E9PPR0;E9PQP1;E9PMX3	0	2	0	2	11.6	11.6	39.462	11.094	1	0	11414000
	NOMO3;NOMO1;NOMO2	Nodal modulator 1;Nodal modulator 3;Nodal modulator 2	A0A0G2JP90;A0A7I2V4T6;A0A7I2V2Z5;A0A7I2V6B0;J3KN36;A0A0G2JN29;Q15155;P69849;Q5JPE7;A0A7I2V3P4;A0A7I2V4D7;A0A7I2V2V8;A0A7I2V686	0	4	0	4	6.1	6.1	122.18	25.207	4	0	33081000
	NPM1	Nucleophosmin	A0A7I2V433;A0A7I2V2X9;A0A7I2V3U2;A0A7I2V5S2;A0A7I2YQC0;P06748;A0A7I2V3G5;A0A7I2V579;A0A7I2V4G8;E5RGW4;A0A7I2V5J8;E5RI98	0	4	0	4	39.7	39.7	16.984	32.299	4	0	59629000
	NSDHL	Sterol-4-alpha-carboxylate 3-dehydrogenase, decarboxylating	Q15738;C9JDR0	0	5	0	5	20.1	20.1	41.9	140.93	5	0	44411000
	NUP54	Nucleoporin p54	A0A8Q3WKK2;A0A8Q3WKJ4;Q7Z3B4;A0A8Z5F6C8;A0A8Q3WLP2;A0A8Q3WKP8;A0A8Q3WLY5;A0A8Q3SHX2;A0A8Q3WL42	0	4	0	4	12.3	12.3	47.38	42.713	4	0	35237000
	NUP62	Nuclear pore glycoprotein p62	M0QXN5;P37198	0	2	0	2	7	7	45.615	12.906	2	0	19671000
	NUP93	Nuclear pore complex protein Nup93	Q8N1F7;H3BV15;H3BVG0;H3BRD9	0	3	0	3	4.3	4.3	93.487	18.847	3	0	13713000
	PC	Pyruvate carboxylase, mitochondrial	P11498;A0A494C016;A0A494C101;E9PRE7;A0A494C0T2	0	35	0	35	42.2	42.2	129.63	323.31	37	0	2121500000
	PCBP1	Poly(rC)-binding protein 1	Q15365	0	5	0	3	21.1	12.4	37.497	29.764	1	0	40126000
	PCBP2	Poly(rC)-binding protein 2	F8VZX2;H3BRU6;Q15366;F8W0G4;F8VXH9;F8W1G6;F8VRH0;J3QT27;E9PFP8;P57721;F8VTZ0;H3BND9;H3BSS4	0	6	0	6	33.6	33.6	33.8	223.73	7	0	120950000
	PCCA	Propionyl-CoA carboxylase alpha chain, mitochondrial	P05165;A0A1B0GU58;A0A1B0GWI4;A0A1B0GUX9;A0A1B0GWA1;A0A1B0GTR1;H0Y5U0;Q5JTW6;Q5JVH2;H0Y4B9;H0Y798	36	26	36	26	59.5	59.5	80.058	323.31	99	3626800000	1148300000
	PCCB	Propionyl-CoA carboxylase beta chain, mitochondrial	E9PDR0;P05166;C9JQS9;E7EX59;E7EUY3;E7ETT1;E7ETT4;E9PEC3;F8WBI9;E7ENC1;H7C5C9;C9JVW9;C9JAW3;C9JVY9	22	17	22	17	55.1	55.1	59.403	323.31	61	2075000000	959590000
	PCNA	Proliferating cell nuclear antigen	P12004	0	3	0	3	18.8	18.8	28.768	18.613	3	0	44559000
	PDHB	Pyruvate dehydrogenase E1 component subunit beta, mitochondrial	P11177;C9J634;F8WF02	0	4	0	4	15	15	39.233	29.815	4	0	82658000
	PGK1	Phosphoglycerate kinase 1	P00558	2	0	2	0	8.4	8.4	44.614	14.416	2	5972300	0
	PGRMC1	Membrane-associated progesterone receptor component 1	O00264	0	5	0	5	33.3	33.3	21.671	83.654	5	0	74042000
	PGRMC2	Membrane-associated progesterone receptor component 2	O15173;U3KQM0	0	2	0	2	16.1	16.1	23.818	20.995	2	0	15440000
	PHB	Prohibitin	P35232;C9JZ20;C9JW96;E7ESE2;E9PCW0	0	8	0	8	43	43	29.804	65.106	8	0	265690000
	PHB2	Prohibitin-2	J3KPX7;Q99623;A0A7I2V5F0;F5GY37;F5H3X6;F5GWA7;F5H0C5;F5H2D2;A0A3G2KQ93	0	8	0	8	42.7	42.7	28.5	106.46	8	0	264950000
	PHF6	PHD finger protein 6	Q5JRC6;A0A0D9SGE8;Q8IWS0;A0A8I5QJH7;A0A8I5KVG8;A0A8I5KWC2	0	4	0	4	18.5	18.5	36.43	49.478	4	0	36120000
	PHGDH	D-3-phosphoglycerate dehydrogenase	A0A286YF22;O43175;A0A286YFA2;A0A2C9F2M7;A0A286YFL2;A0A286YFM8;A0A286YER3;A0A286YFC8;A0A286YFB2;A0A286YF34;A0A286YFF3;A0A286YFK5;A0A286YF78;A0A286YFE1	0	12	0	12	29.8	29.8	55.938	118.53	10	0	326500000
	PIP	Prolactin-inducible protein	P12273	3	0	3	0	24.7	24.7	16.572	20.148	3	20393000	0
	PKP1	Plakophilin-1	Q13835	2	0	2	0	2.4	2.4	82.86	11.752	2	13223000	0
	POF1B	Protein POF1B	Q8WVV4	2	0	2	0	4.6	4.6	68.064	12.816	2	5529400	0
	PPP2R1A	Serine/threonine-protein phosphatase 2A 65 kDa regulatory subunit A alpha isoform	P30153;B3KQV6;E9PPI5;E9PNM7;E9PH38;E9PHZ6;C9J9C1;P30154	0	4	0	4	9.2	9.2	65.308	27.34	4	0	30246000
	PPP2R2A	Serine/threonine-protein phosphatase 2A 55 kDa regulatory subunit B alpha isoform	P63151;E5RIY1;E5RFR9;A0A590UJJ1;A0A590UJY3	0	2	0	2	7.2	7.2	51.691	16.259	2	0	15466000
	PRDX1	Peroxiredoxin-1	Q06830;A0A0A0MSI0;A0A0A0MRQ5	4	2	4	2	25.1	25.1	22.11	29.98	6	61377000	29554000
	PRDX2	Peroxiredoxin-2	P32119;A6NIW5	4	1	3	1	19.7	14.1	21.892	24.205	4	10670000	5734200
	PRKAR1A	cAMP-dependent protein kinase type I-alpha regulatory subunit;cAMP-dependent protein kinase type I-alpha regulatory subunit, N-terminally processed	K7EM13;P10644;K7EPB2;K7EIE5;K7EJ40;K7EK41;K7EPR5;K7EQK3;K7EMU2;X6RAV4;K7EMZ6	0	5	0	5	22.3	22.3	39.543	39.739	5	0	46853000
	PRKCSH	Glucosidase 2 subunit beta	A0A0C4DGP4;K7ELL7;P14314	0	2	0	2	17	17	22.628	13.129	2	0	9488500
	PRKDC	DNA-dependent protein kinase catalytic subunit	P78527;A0A8V8TMR1;H0YG84;F5GX40	0	34	0	34	11.4	11.4	469.08	323.31	35	0	432770000
	PRPF8	Pre-mRNA-processing-splicing factor 8	I3L0J9;Q6P2Q9	0	2	0	2	3.1	3.1	119.7	13.477	2	0	13000000
	PSMA1	Proteasome subunit alpha type-1;Proteasome subunit alpha type	P25786;B4DEV8;F5GX11	3	0	3	0	16	16	29.555	22.518	3	20976000	0
	PSMA2	Proteasome subunit alpha type;Proteasome subunit alpha type-2	A0A024RA52;P25787;A0A7I2V2H3;H3BT36;A0A7I2YQP7;C9JCK5	3	2	3	2	38.5	38.5	25.898	37.958	5	14850000	18624000
	PSMA3	Proteasome subunit alpha type-3	P25788;G3V4X5;G3V3W4;G3V5N4	1	2	1	2	12.9	12.9	28.433	19.201	3	4888700	13303000
	PSMA4	Proteasome subunit alpha type;Proteasome subunit alpha type-4;Proteasome subunit beta type	H0YMZ1;H0YN18;H0YL69;P25789;H0YLC2;H0YKT8;H0YMA1;H0YMV3;H0YKS0;H0YMI6;H0YLS6	2	2	2	2	26.8	26.8	24.526	26.852	3	15595000	30428000
	PSMA5	Proteasome subunit alpha type-5	P28066	1	3	1	3	26.1	26.1	26.411	25.757	4	3150900	37415000
	PSMA6	Proteasome subunit alpha type;Proteasome subunit alpha type-6	G3V5Z7;P60900;G3V295;G3V3U4;G3V3I1;G3V4S5;G3V2S7;H0YJC4	4	3	4	3	25	25	28.147	37.371	5	42650000	46677000
	PSMA7;PSMA8	Proteasome subunit alpha type-7;Proteasome subunit alpha type-7-like	O14818;H0Y586;Q8TAA3;A0A087WYS6;F5GY34	5	4	5	4	34.3	34.3	27.887	86.18	9	57110000	37694000
	PSMB1	Proteasome subunit beta type-1	P20618	4	1	4	1	31.1	31.1	26.489	57.649	5	44951000	6731300
	PSMB2	Proteasome subunit beta type-2	P49721;A0A087WVV1	3	2	3	2	22.4	22.4	22.836	28.244	4	10512000	21495000
	PSMB3	Proteasome subunit beta type-3	A0A087WUL2;P49720;A0A087WXQ8;A0A087WY10	3	2	3	2	33.8	33.8	16.161	23.852	5	22603000	18245000
	PSMB5	Proteasome subunit beta type-5	P28074;H0YJM8	3	1	3	1	15.2	15.2	28.48	20.642	4	20224000	0
	PSMB6	Proteasome subunit beta type-6	P28072	1	1	1	1	8.8	8.8	25.357	11.514	2	7117300	19049000
	PSMB7	Proteasome subunit beta type-7	Q99436	2	0	2	0	14.1	14.1	29.965	16.275	2	7737600	0
	PSMC1	26S protease regulatory subunit 4	P62191;G3V4X1	0	4	0	4	15.9	15.9	49.184	25.545	2	0	34655000
	PSMC2	26S protease regulatory subunit 7	C9JX88;P35998	0	3	0	3	11.6	11.6	48.263	18.664	3	0	21426000
	PSMC3	26S protease regulatory subunit 6A	E9PKD5;E9PM69;R4GNH3;P17980;E9PLG2;E9PN50;E9PMD8	0	2	0	2	9	9	34.614	24.91	2	0	4907800
	PSMC4	26S protease regulatory subunit 6B	P43686	0	2	0	2	6.9	6.9	47.366	18.204	2	0	11569000
	PSMC6	26S protease regulatory subunit 10B	A0A087X2I1;P62333;H0YJS8;H0YJC0;H0YJX2	0	4	0	4	14.1	14.1	45.796	24.037	4	0	27118000
	PSMD1	26S proteasome non-ATPase regulatory subunit 1	Q99460;A0A7P0MW50;A0A7I2V523;A0A7I2V5C8;A0A087WW66;A0A7I2V262;A0A7I2YQY1;A0A7I2V479;A0A7I2V2K8;A0A7I2V4X0;A0A7I2YQI9;A0A7I2V641;A0A7I2V491;A0A7I2V4A5;H7BZR6;C9J9M4;F8WCE3	0	5	0	5	9.8	9.8	105.84	80.62	3	0	31790000
	PSMD11	26S proteasome non-ATPase regulatory subunit 11	J3QRY4;O00231	0	2	0	2	14.4	14.4	21.109	14.324	2	0	11524000
	PSMD2	26S proteasome non-ATPase regulatory subunit 2	Q13200;F8WBS8;H7C1H2;C9JPC0	0	5	0	5	9.7	9.7	100.2	38.902	4	0	36710000
	PSMD3	26S proteasome non-ATPase regulatory subunit 3	O43242;H0YGV8	0	2	0	2	3.6	3.6	60.977	11.28	2	0	13433000
	PSMD4	26S proteasome non-ATPase regulatory subunit 4	Q5VWC4;P55036;H0Y3Y9;A6PVX3	0	2	0	2	6.6	6.6	41.079	32.176	2	0	14678000
	PSMD6	26S proteasome non-ATPase regulatory subunit 6	Q15008;H7C531;C9J0E9	0	2	0	2	6.4	6.4	45.531	13.043	2	0	13373000
	QARS	Glutamine--tRNA ligase	P47897;A0A1B0GVU9;B4DDN1;A0A0U1RQX5;H7C0R3;A0A0U1RQE9;A0A0U1RQT0;C9J165;A0A0U1RQQ5;A0A0U1RQC3;A0A0U1RQX9;A0A0U1RQU2;A0A0U1RQM8;A0A1B0GTT3;F2Z2V6;A0A0U1RRC8;A0A0U1RRI9	0	4	0	4	7.4	7.4	87.798	33.028	4	0	6070000
	RAB10	Ras-related protein Rab-10	P61026	0	3	0	2	20.5	15	22.541	32.064	2	0	23472000
	RAB11A;RAB11B	Ras-related protein Rab-11A;Ras-related protein Rab-11B	H3BMH2;H3BSC1;P62491;Q15907;B4DQU5	0	4	0	4	28.4	28.4	17.668	24.379	4	0	58849000
	RAB1B;RAB1C	Ras-related protein Rab-1B;Putative Ras-related protein Rab-1C	E9PLD0;Q9H0U4;Q92928;A0A2R8YDI9;H0YLJ8;H0YL94;H0YMN7;H0YNE9;G3V196;A0A2R8YFB8;P51153;Q92930;P61006;P59190	0	6	0	6	45.6	45.6	18.483	43.978	9	0	195330000
	RAB5C;RAB5B;RAB5A	Ras-related protein Rab-5B;Ras-related protein Rab-5A;Ras-related protein Rab-5C	F8VWU4;F8VVZ0;F8VUA5;F8VVK3;K7ERI8;K7ERQ8;P61020;P20339;P51148;F8WCY6;F8WD79;F8VPW9;F8VSF8;F8VWZ7;K7ENY4	0	2	0	2	24.2	24.2	9.9152	12.961	2	0	51596000
	RAB6B;RAB6A;RAB39A	Ras-related protein Rab-6B;Ras-related protein Rab-6A;Ras-related protein Rab-39A	C9JU14;J3KR73;Q9NRW1;P20340;C9JB90;Q14964	0	2	0	2	27.7	27.7	9.6668	13.156	2	0	69053000
	RAB7A	Ras-related protein Rab-7a	P51149;A0A6Q8PGE6;A0A6Q8PG52;A0A6Q8PH84;C9J4S4;C9J4V0;C9J592;C9IZZ0;C9J8S3;C9J7D1	0	5	0	5	33.3	33.3	23.489	210.49	5	0	53549000
	RAC1;RAC2	Ras-related C3 botulinum toxin substrate 1;Ras-related C3 botulinum toxin substrate 2	P63000;P15153;B1AH77;B1AH80;B1AH78;G3V4H1;G3V476;A0A8Q3SI43;A0A590UJK8;A0A8Q3WKT2;A0A494BZX6;A0A3B3IRV0;A0A8Q3WLC5;Q5JYX0;A0A494C1M1;B1AH79;F8WET9;P84095;P17081;Q9H4E5	0	8	0	8	45.3	45.3	21.45	104.38	17	0	7001700000
	RAC3	Ras-related C3 botulinum toxin substrate 3	P60763;J3KSC4;J3QLK0	0	8	0	4	45.3	21.4	21.379	29.413	8	0	1132700000
	RANGAP1	Ran GTPase-activating protein 1	P46060;H0Y4Q3;B0QYT6;B0QYT5;B0QYT4	0	4	0	4	8.5	8.5	63.541	47.814	4	0	20435000
	RBBP7;RBBP4	Histone-binding protein RBBP7;Histone-binding protein RBBP4	E9PC52;Q16576;H0YEU5;Q5JP02;H0YCT5;H0YF10;H0YDK2;Q09028;Q5JNZ6;Q5JP01	0	3	0	3	7.7	7.7	46.938	19.234	2	0	18221000
	RCN2	Reticulocalbin-2	A8MXP8;Q14257	0	2	0	2	18.5	18.5	24.796	13.012	2	0	12204000
	RDH11	Retinol dehydrogenase 11	Q8TC12;H0YIZ8;G3V2G6;G3V234;H0YJ46	0	2	0	2	8.2	8.2	35.386	13.521	2	0	10897000
	RPL10A	60S ribosomal protein L10a	P62906	3	2	3	2	15.7	15.7	24.831	19.01	4	24474000	18357000
	RPL12	60S ribosomal protein L12	P30050	0	2	0	2	17	17	17.818	13.607	2	0	7241400
	RPL18	60S ribosomal protein L18	F8VUA6;G3V203;H0YHA7;J3QQ67;Q07020;F8VYV2;A0A075B7A0	0	3	0	3	26.2	26.2	14.529	35.421	3	0	39143000
	RPL23	60S ribosomal protein L23	C9JD32;B9ZVP7;J3KT29;P62829	0	2	0	2	38.5	38.5	9.6694	33.393	2	0	39709000
	RPL3	60S ribosomal protein L3	H7C3M2;B5MCW2;H7C422;G5E9G0;P39023;F8WCR1	0	2	0	2	14.9	14.9	29.528	15.557	2	0	7295300
	RPL31	60S ribosomal protein L31	H7C2W9;C9JU56;B7Z4E3;B7Z4C8;P62899;B8ZZK4	0	2	0	2	21.3	21.3	12.701	12.921	2	0	7416000
	RPL6	60S ribosomal protein L6	Q02878;F8VR69;F8VZ45;U3KQR5	0	3	0	3	9.7	9.7	32.728	17.026	4	0	21747000
	RPLP0;RPLP0P6	60S acidic ribosomal protein P0;60S acidic ribosomal protein P0-like	P05388;F8VPE8;F8VW21;F8VU65;F8VWS0;Q8NHW5;F8W1K8;G3V210	0	3	0	3	17.7	17.7	34.273	31.809	3	0	59457000
	RPLP2	60S acidic ribosomal protein P2	P05387;H0YDD8	0	3	0	3	59.1	59.1	11.665	35.489	3	0	53180000
	RPN1	Dolichyl-diphosphooligosaccharide--protein glycosyltransferase subunit 1	P04843;B7Z4L4;F8WF32	0	13	0	13	34.1	34.1	68.569	110.26	13	0	252120000
	RPN2	Dolichyl-diphosphooligosaccharide--protein glycosyltransferase subunit 2	P04844;Q5JYR4;Q5JYR7;H0Y5M1;Q5JYR3	0	12	0	12	28.8	28.8	69.283	232.43	14	0	260570000
	RPS12	40S ribosomal protein S12	P25398	0	3	0	3	37.9	37.9	14.515	26.899	3	0	37694000
	RPS27;RPS27L	40S ribosomal protein S27;40S ribosomal protein S27-like	P42677;C9JLI6;H0YMV8;Q71UM5	0	2	0	2	28.6	28.6	9.461	13.089	2	0	16445000
	RPS3	40S ribosomal protein S3	P23396;E9PPU1;E9PL09;F2Z2S8;H0YCJ7;H0YEU2;H0YF32;E9PQ96;E9PJH4;E9PK82;E9PSF4;E9PQX2;H0YES8	0	16	0	16	63.8	63.8	26.688	296.34	52	0	13619000000
	RUVBL1	RuvB-like 1	Q9Y265;E7ETR0;J3QLR1;H7C4G5;H7C4I3	0	6	0	6	20.8	20.8	50.227	48.707	6	0	116110000
	RUVBL2	RuvB-like 2	Q9Y230;M0R0Y3;M0QXI6;X6R2L4	0	6	0	6	22	22	51.156	42.448	6	0	75029000
	S100A7;S100A7A	Protein S100-A7;Protein S100-A7A	P31151;Q86SG5	3	1	3	1	33.7	33.7	11.471	19.235	6	62005000	0
	S100A9	Protein S100-A9	P06702	4	1	4	1	49.1	49.1	13.242	33.746	6	135410000	35708000
	SAMD9L	Sterile alpha motif domain-containing protein 9-like	Q8IVG5	0	2	0	2	0.6	0.6	184.53	11.705	2	0	78582000
	SAMHD1	Deoxynucleoside triphosphate triphosphohydrolase SAMHD1	Q9Y3Z3;A0A2R8YCS7;A0A2R8YD90;A0A2R8YDI8	0	4	0	4	8.6	8.6	72.2	39.944	4	0	36847000
	SCFD1	Sec1 family domain-containing protein 1	Q8WVM8;A0A7I2V590;A0A7I2V3B4;A0A7I2V5I2;A0A7I2V3G4;A0A7I2V4U2;A0A7I2V448;B7Z5N7;H0YIZ7;A0A7I2V2U5;A0A7I2V4B8;A0A7I2V320;A0A7I2V5Z4;A0A7I2V4R0;A0A7I2V362;A0A7I2V5H5;G3V5E2;G3V2M8;A0A7I2V3C9;A0A7I2YQR2;A0A7I2V534;A0A7I2YQQ1;A0A7I2V321;H0YJY1	0	5	0	5	11.5	11.5	72.379	30.202	4	0	13003000
	SEC61A1	Protein transport protein Sec61 subunit alpha isoform 1	A0A8V8TMZ3;B4DR61;A0A8V8TMZ5;P61619;C9JXC6;A0A8V8TNG8;A0A8V8TN25;A0A8V8TN19	0	5	0	5	14.2	14.2	45.993	36.344	5	0	84158000
	SEC63	Translocation protein SEC63 homolog	Q9UGP8;A6PVC9	0	2	0	2	6.2	6.2	87.996	18.561	2	0	6763800
	SERPINB12	Serpin B12	Q96P63	5	0	5	0	12.6	12.6	46.276	29.312	5	50073000	0
	SERPINB3	Serpin B3	P29508;H0Y5H9;P48594;C9JZ65	9	0	9	0	29	29	44.564	111.31	9	65042000	0
	SET;SETSIP	Protein SET;Protein SETSIP	A0A8I5KS71;A0A8J8YYJ1;A0A0C4DFV9;Q01105;P0DME0	7	2	7	2	33.5	33.5	26.779	207.72	15	1344900000	53129000
	SFXN1	Sideroflexin-1	Q9H9B4;S4R2X2;D6RFI0;D6RDG7;D6RAE9	0	7	0	7	37.6	37.6	35.619	53.824	6	0	153560000
	SLC16A1	Monocarboxylate transporter 1	P53985;Q5T8R5;Q5T8R3	0	5	0	5	11.4	11.4	53.944	29.887	5	0	204980000
	SLC1A3	Amino acid transporter;Excitatory amino acid transporter 1	A0A087WT87;A0A7P0TAG7;P43003;A0A087X0U3;A0A7P0Z4R4	1	2	1	2	8.3	8.3	54.207	19.856	3	0	13433000
	SLC1A5	Neutral amino acid transporter B(0);Amino acid transporter	Q15758;M0QXM4	0	2	0	2	5.7	5.7	56.598	60.826	2	0	49216000
	SLC25A1	Tricarboxylate transport protein, mitochondrial	P53007;B4DP62	0	2	0	2	7.7	7.7	34.012	12.254	2	0	47158000
	SLC25A10	Mitochondrial dicarboxylate carrier	F6RGN5;B4DLN1;Q9UBX3;I3L1E8	0	2	0	2	8.6	8.6	43.611	41.319	3	0	59388000
	SLC25A11	Mitochondrial 2-oxoglutarate/malate carrier protein	Q02978;I3L1P8	0	11	0	11	47.8	47.8	34.061	323.31	11	0	413400000
	SLC25A12	Calcium-binding mitochondrial carrier protein Aralar1	O75746;F8W9J0;H0YFB2;B4DGK6	0	9	0	4	17.3	9.4	74.761	37.938	4	0	26174000
	SLC25A13	Calcium-binding mitochondrial carrier protein Aralar2	Q9UJS0;R4GN64	0	18	0	18	36	36	74.175	273.47	17	0	558500000
	SLC25A22;SLC25A18	Mitochondrial glutamate carrier 2;Mitochondrial glutamate carrier 1	E9PS95;A0A0D9SEI9;A0A0D9SFE1;E9PJH7;Q9H1K4;Q9H936;A0A0D9SFA8;K4DIB0;K4DIA2;A0A0D9SG84;E9PI74;E9PQ36;K4DIB6;K4DIB3;K4DIB8;K4DIA8	0	2	0	2	8.2	8.2	20.846	11.28	2	0	19790000
	SLC25A3	Phosphate carrier protein, mitochondrial	F8VVM2;Q00325;F8VWQ0	0	5	0	5	23.8	23.8	36.161	194.67	6	0	339260000
	SLC25A5	ADP/ATP translocase 2;ADP/ATP translocase 2, N-terminally processed	P05141;Q9H0C2	0	12	0	12	36.9	36.9	32.852	97.572	28	0	6510100000
	SLC25A6	ADP/ATP translocase 3;ADP/ATP translocase 3, N-terminally processed	P12236	0	10	0	5	32.2	16.4	32.866	34.665	5	0	396360000
	SLC3A2	4F2 cell-surface antigen heavy chain	P08195;A0A7P0T8F1;A0A7P0TAN7;A0A7P0Z4A0;A0A7P0T9F7;F5GZS6;A0A7P0TBF8;A0A7P0TAS6;A0A7P0T8U7;A0A7P0Z4P5;F5GZI0;A0A7P0TAT7;F5H056;H0YH36;F5H867;H0YFS2;A0A7P0T853;F5H0E2;H0YFX4	0	5	0	5	11.4	11.4	67.993	104.1	5	0	82797000
	SLIRP	SRA stem-loop-interacting RNA-binding protein, mitochondrial	H0YJW7;A0A087WUN7;H0YJ40;G3V4X6;G3V2S9;Q9GZT3	0	2	0	2	36.8	36.8	8.6918	14.081	2	0	24287000
	SMC2	Structural maintenance of chromosomes protein 2	O95347	0	6	0	6	6.9	6.9	135.65	36.49	5	0	25755000
	SMC3	Structural maintenance of chromosomes protein 3	Q9UQE7	0	2	0	2	2.4	2.4	141.54	11.039	2	0	45700000
	SMC4	Structural maintenance of chromosomes protein;Structural maintenance of chromosomes protein 4	E9PD53;Q9NTJ3	0	6	0	6	5.9	5.9	144.45	46.014	6	0	42819000
	SNRNP200	U5 small nuclear ribonucleoprotein 200 kDa helicase	A0A494C1A5;O75643	0	3	0	3	3.1	3.1	157.65	25.791	2	0	7811900
	SNRNP40	U5 small nuclear ribonucleoprotein 40 kDa protein	Q96DI7	0	2	0	2	12.3	12.3	39.31	23.713	2	0	7170500
	SSR1	Translocon-associated protein subunit alpha	A0A3B3IRT8;P43307;C9J3L8;C9J5W0;E9PAL7;C9IZQ1;C9JBX5	0	3	0	3	17	17	32.449	48.256	3	0	63239000
	SSR4	Translocon-associated protein subunit delta	P51571;A6NLM8	1	3	1	3	24.9	24.9	18.998	29.003	4	1035300	148290000
	STT3A	Dolichyl-diphosphooligosaccharide--protein glycosyltransferase subunit STT3A	P46977;H0YET6	0	6	0	6	10.4	10.4	80.529	36.9	6	0	59668000
	STT3B	Dolichyl-diphosphooligosaccharide--protein glycosyltransferase subunit STT3B	Q8TCJ2	0	2	0	2	2.8	2.8	93.673	18.359	2	0	7678100
	SURF4	Surfeit locus protein 4	Q5T8U5;O15260;B7Z1G8	0	2	0	2	15.1	15.1	21.127	28.097	2	0	40224000
	TARDBP;TDP43	TAR DNA-binding protein 43	A0A087WX29;Q13148;K7EJ99;A0A0A0MSV7;K7EJM5;A0A0A0N0M3;K7EN94;B1AKP7;G3V162;A0A087X260;A0A087WYY0	0	2	0	2	17.3	17.3	26.743	60.999	2	0	15404000
	TCP1	T-complex protein 1 subunit alpha	P17987;F5H282;E7EQR6;E7ERF2;F5GZ03;F5H7Y1;F5H136	0	4	0	4	10.1	10.1	60.343	42.272	4	0	25392000
	TECR	Very-long-chain enoyl-CoA reductase	Q9NZ01;M0R3C3;M0R2N5	0	3	0	3	10.1	10.1	36.034	20.563	3	0	53286000
	TFRC	Transferrin receptor protein 1;Transferrin receptor protein 1, serum form	A0A8V8TM41;A0A8V8TLM6;P02786;A0A8V8TLK7;G3V0E5;A0A8V8TN37;A0A8V8TM46;A0A8V8TLN0;A0A8V8TND0;F8WBE5;A0A8V8TLK4	0	10	0	10	18.5	18.5	78.925	120.46	11	0	84997000
	TGM1	Protein-glutamine gamma-glutamyltransferase K	P22735	2	0	2	0	3.3	3.3	89.786	14.553	2	10413000	0
	TGM3	Protein-glutamine gamma-glutamyltransferase E;Protein-glutamine gamma-glutamyltransferase E 50 kDa catalytic chain;Protein-glutamine gamma-glutamyltransferase E 27 kDa non-catalytic chain	Q08188;A0A494C0J7	6	1	6	1	15.3	15.3	76.631	229.04	7	33438000	3524800
	TIMM50	Mitochondrial import inner membrane translocase subunit TIM50	Q3ZCQ8;M0R0C3;M0QXC3;M0R2Z3;M0R303;M0R2D2;M0R2F8;M0R047;M0R1Y4;M0R003	0	2	0	2	9.6	9.6	39.646	21.001	2	0	25023000
	TIMMDC1	Complex I assembly factor TIMMDC1, mitochondrial	C9JU35;Q9NPL8	0	2	0	2	16.6	16.6	17.459	38.382	2	0	9984700
	TM9SF2	Transmembrane 9 superfamily member 2	Q99805	0	3	0	3	5.7	5.7	75.775	20.335	3	0	38773000
	TMCO1	Transmembrane and coiled-coil domain-containing protein 1	J3QQY2;Q9UM00;J3KS45	0	2	0	2	22.1	22.1	11.372	12.513	2	0	16369000
	TMED10	Transmembrane emp24 domain-containing protein 10	P49755;G3V2K7	0	4	0	4	22.4	22.4	24.976	28.233	4	0	166740000
	TMED9	Transmembrane emp24 domain-containing protein 9	Q9BVK6;F8W7F7;Q7Z7H5	0	3	0	3	16.2	16.2	27.277	115.31	3	0	40884000
	TMEM30A	Cell cycle control protein 50A	A0A669KBF5;A0A669KBE6;Q9NV96	0	2	0	2	8.3	8.3	32.514	10.893	1	0	4166700
	TMEM33	Transmembrane protein 33	P57088;D6RAA6;H0Y8N0	0	2	0	2	8.9	8.9	27.978	20.092	2	0	45667000
	TMPO	Lamina-associated polypeptide 2, isoforms beta/gamma;Thymopoietin;Thymopentin;Lamina-associated polypeptide 2, isoform alpha;Thymopoietin;Thymopentin	G5E972;P42167;P42166;H0YJH7	0	5	0	5	23.9	23.9	46.306	87.88	5	0	43207000
	TMX1	Thioredoxin-related transmembrane protein 1	Q9H3N1	0	3	0	3	11.4	11.4	31.791	17.498	3	0	48399000
	TMX2	Thioredoxin-related transmembrane protein 2	Q9Y320	0	2	0	2	11.8	11.8	34.037	14.867	2	0	3960300
	TNPO1	Transportin-1	A0A7P0Z4D3;Q92973;A0A7P0T944;A0A7P0T9C0;A0A7P0TBF0;S4R398	0	3	0	3	6.3	6.3	99.105	24.527	3	0	40233000
	TNPO3	Transportin-3	E9PFH4;C9J7E5;Q9Y5L0	0	2	0	2	3.4	3.4	96.669	14.258	2	0	13262000
	TOMM22	Mitochondrial import receptor subunit TOM22 homolog	Q9NS69	0	3	0	3	31	31	15.521	43.09	3	0	27734000
	TPI1	Triosephosphate isomerase	P60174	2	0	2	0	15.7	15.7	26.669	16.856	2	7302400	0
	TPM3;TPM4	Tropomyosin alpha-4 chain;Tropomyosin alpha-3 chain	A0A087WWU8;A0A2R8Y5V9;A0A2R2Y2Q3;A0A494C0G0;K7ENT6;D6R904;A0A2R8YHD2;A0A2R8YGX3;A0A2R8YEU4;A0A494C0P6;A0A2R8YH90;A0A2R8YE05;J3KN67;P67936;P06753;A0A0S2Z4G6;Q5TCU3;CON__Q3SX28;A7XZE4;B7Z596;A0A494BZZ2;H0YL80;F5H7S3;H7BYY1;H0YKJ4;H0YK48;H0YKX5;H0YKP3;A0A5F9UN72;Q6ZN40;P07951;P09493	3	0	3	0	19.4	19.4	26.42	24.972	3	18120000	0
	TUBA1A;TUBA3E	Tubulin alpha-1A chain;Tubulin alpha-3E chain	Q71U36;P0DPH8;P0DPH7;Q6PEY2;F8VQQ4	1	17	0	2	56.5	6.2	50.135	13.416	2	0	23659000
	TUBA1B;TUBA4A	Tubulin alpha-1B chain;Tubulin alpha-4A chain	P68363;P68366;C9JDS9	1	17	1	17	56.5	56.5	50.151	323.31	42	899050	4696200000
	TUBA1C;TUBA1B	Tubulin alpha-1C chain	F5H5D3;Q9BQE3;F8VVB9;F8VRZ4;F8VS66;F8VX09;F8VWV9;F8VRK0;A0A7P0Z4A1;F8W0F6	1	16	0	2	45.1	7.9	57.73	39.11	3	0	84285000
	TUBB	Tubulin beta chain	Q5JP53;P07437;Q5ST81;G3V2A3;G3V5W4;G3V2R8;G3V3R4;G3V2N6	0	18	0	5	57.7	20.2	47.766	110.79	8	0	1310800000
	TUBB2B;TUBB2A	Tubulin beta-2B chain;Tubulin beta-2A chain	Q9BVA1;Q13885	0	17	0	4	52.1	14.8	49.953	47.552	5	0	66964000
	TUBB4A	Tubulin beta-4A chain	P04350;M0R2D3;M0QY85;M0R278;M0R0X0;M0QY37;M0QX14;M0QZL7;M0QYM7;M0R1I1;M0R2T4;M0R042	0	16	0	2	54.3	11.5	49.585	20.318	2	0	18349000
	TUBB4B	Tubulin beta-4B chain	P68371	0	18	0	18	52.4	52.4	49.83	297.14	49	0	2960300000
	TUFM	Elongation factor Tu, mitochondrial	P49411	0	4	0	4	14.7	14.7	49.874	39.988	4	0	33380000
	TXN	Thioredoxin	P10599	3	0	3	0	29.5	29.5	11.737	20.222	3	66664000	0
	UBC;UBB;RPS27A;UBA52	Polyubiquitin-C;Ubiquitin;Ubiquitin-60S ribosomal protein L40;Ubiquitin;60S ribosomal protein L40;Ubiquitin-40S ribosomal protein S27a;Ubiquitin;40S ribosomal protein S27a;Polyubiquitin-B;Ubiquitin	P0CG48;F5GYU3;Q96C32;J3QKN0;F5GXK7;F5H747;F5H388;B4DV12;F5H265;F5H2Z3;F5H6Q2;J3QTR3;J3QS39;P62987;P62979;P0CG47;M0R2S1;M0R1M6;M0R1V7;F5GZ39;J3QSA3	2	4	2	4	52.6	52.6	77.038	89.404	16	67997000	4206500000
	UQCRC1	Cytochrome b-c1 complex subunit 1, mitochondrial	P31930	0	3	0	3	12.5	12.5	52.645	33.315	4	0	58171000
	UQCRC2	Cytochrome b-c1 complex subunit 2, mitochondrial	P22695;H3BRG4;H3BSJ9;H3BP04;H3BUE4;H3BUI9;A0A087WVZ4	0	7	0	7	26	26	48.442	79.283	7	0	161340000
	USP9X	Probable ubiquitin carboxyl-terminal hydrolase FAF-X	Q93008	0	3	0	3	1.6	1.6	290.46	20.542	3	0	4520400
	VAPB	Vesicle-associated membrane protein-associated protein B/C	O95292;E5RK64	0	2	0	2	9.5	9.5	27.228	12.44	2	0	19509000
	VDAC1	Voltage-dependent anion-selective channel protein 1	P21796;C9JI87	0	10	0	10	54.8	54.8	30.772	323.31	11	0	409140000
	VDAC2	Voltage-dependent anion-selective channel protein 2	A0A0A0MR02;P45880;Q5JSD2;Q5JSD1;A2A3S1	0	5	0	5	34	34	30.348	138.02	6	0	173780000
	VDAC3	Voltage-dependent anion-selective channel protein 3	Q9Y277;E5RJN6;E5RHZ6;E5RHE1;E5RK27;E5RFP6	0	7	0	7	39.9	39.9	30.658	80.374	8	0	118810000
	VIM	Vimentin	A0A1B0GTT5;B0YJC4;P08670;A0A1B0GVG8	0	3	0	3	25.5	25.5	16.425	16.978	3	0	17463000
	WDR18	WD repeat-containing protein 18	U3KQC1;K7EIR0;A0A0A0MQU0;Q9BV38	0	2	0	2	4.3	4.3	43.237	11.338	1	0	10192000
	WDR5	WD repeat-containing protein 5	P61964;V9GYQ5;V9GZ59	1	2	1	2	10.2	10.2	36.588	11.958	3	1545400	7781800
	WDR5B	WD repeat-containing protein 5B	Q86VZ2	0	2	0	2	7.6	7.6	36.338	15.854	1	0	23208000
	XPO1	Exportin-1	O14980;A0A7I2V461;A0A7I2V3P3;A0A7I2V2Y6;A0A7I2YQV4;A0A7I2V2S3;A0A7I2V2H0;A0A7I2V3W6;A0A7I2V3N0;A0A7I2V4A3;A0A7I2V6B9;A0A7I2YQX3;A0A7I2V488;C9JKM9;C9J673;A0A7I2V2C5;A0A7I2V3J1;A0A7I2YQP1;A0A7P0Z4B7;F8WF71;C9IYM2;A0A7I2V396	0	14	0	14	18.3	18.3	123.38	162.09	16	0	235890000
	XPOT	Exportin-T	O43592;F5GZM3;F8WDU6	0	5	0	5	6.4	6.4	109.96	36.035	5	0	40910000
	YBX1	Nuclease-sensitive element-binding protein 1	P67809;H0Y449;C9J5V9	0	2	0	2	16.4	16.4	35.924	58.462	2	0	16074000
	YWHAQ	14-3-3 protein theta	P27348;E9PG15	0	4	0	4	23.3	23.3	27.764	136.88	4	0	36611000
	ZW10	Centromere/kinetochore protein zw10 homolog	O43264;F5H3C1	0	2	0	2	4	4	88.828	13.126	1	0	8742200
