# Supplementary material for: Dissemination of pathogenic bacteria is reinforced by a MARTX toxin effector duet
Source: Nat Commun. 2024 Jul 23;15:6218. doi: 10.1038/s41467-024-50650-0 (PMC11266601; doi:10.1038/s41467-024-50650-0)
Supplement: Supplementary file 9 — Source Data [file 41467_2024_50650_MOESM9_ESM.xlsx]

## Sheet: Fig. 1b
Fig. 1b
	Gene	Genus				No. of aligned sequence		Gene	Species			No. of aligned Vibrio spp.
		Vibrio	Xenorhabdus	Photorhabdus	Proteus				V. cholerae	V. vulnificus	Others
	DUF1-RID	317	70	6	0	394		DUF1-RID	150	123	44	317
	DUF1-RIDΔCD	6	12	22	0	40		DUF1-RIDΔCD	1	3	2	6
	RID	342	23	4	119	491		RID	294	3	45	342
	RIDΔND	4	0	0	137	144		RIDΔND	2	0	2	4
	Total	669	105	32	256	1069		Total	447	129	93	669

## Sheet: Fig. 1c
Fig. 1c
	Species	Origin	DUF1-RID	RID	None	Total
	V. vulnificus	Stool	-	-	1	1
		Blood	3	-	6	9
		Wound	1	-	-	1
		Human_unknown	10	1	-	11
		Total	14	1	7	22
	V. cholerae	Stool	-	117	8	125
		Blood	-	3	-	3
		Wound	-	-	1	1
		Human_unknown	-	204	13	217
		Total	0	324	22	346

## Sheet: Fig. 1e
Fig. 1e

## Sheet: Fig. 2g
Fig. 2g		Relative NAD+ level (%)
	CaM	-	+
	DUF1-RID	103.386	5.4414
		99.0327	6.3483
		97.5816	5.62271
	DUF1-RIDCBD	101.579	13.4555
		99.3051	13.6449
		99.1157	13.4555
	DUF1	103.143	100.126
		99.56	99.7485
		97.2973	98.9943

## Sheet: Fig. 2h
Fig. 2h			Relative NAD+ level (%)
		PBS	98.6487
			98.6487
			102.703
	CaM	DUF1-RIDC/A	0
			0
			1.35135
		DUF1E/Q-RIDC/A	93.2432
			94.5946
			97.2973
		DUF14mt-RIDC/A	96.2264
			99.0566
			101.887
	CaM/Ca2+	DUF1-RIDC/A	2.7027
			1.35135
			2.7027
		DUF1E/Q-RIDC/A	97.2973
			98.6487
			102.703
		DUF14mt-RIDC/A	91.9811
			96.2264
			99.0566

## Sheet: Fig. 2i
Fig. 2i			Relative NADP+ level (%)
		PBS	101.183
			99.4083
			99.4083
	CaM	DUF1-RIDC/A	12.426
			14.2012
			10.6509
		DUF1E/Q-RIDC/A	99.4083
			94.0828
			95.858
		DUF14mt-RIDC/A	101.183
			97.6331
			101.183
	CaM/Ca2+	DUF1-RIDC/A	10.6509
			10.6509
			8.87574
		DUF1E/Q-RIDC/A	97.6331
			94.0828
			94.0828
		DUF14mt-RIDC/A	99.4083
			97.6331
			99.4083

## Sheet: Fig. 3c
Fig. 3c		Relative NAD+ level (%)
	PBS	104.348
		100
		95.6522
	WT	4.34783
		2.17391
		4.34783
	E2186Q	104.348
		97.8261
		95.6522
	W2082F	80.4348
		84.7826
		82.6087
	W2082V	97.8261
		100
		102.174
	D2107N	63.0435
		58.6957
		60.8696
	D2107L	97.8261
		93.4783
		91.3043
	R2234L	56.5217
		54.3478
		60.8696
	R2234V	93.4783
		95.6522
		91.3043

## Sheet: Fig. 5b
Fig. 5b		Relative NAD+ level (%)
	PBS	93.6242
		99.6644
		106.711
	EF	67.4497
		71.4765
		75.5034
	EF::RDTND-RID	13.0872
		14.094
		14.094
	EF::RDTND-RIDC/A	11.0738
		12.0805
		12.0805
	EF::RDTNDE/Q-RIDC/A	58.3893
		61.4094
		66.4429
	EF::RDTND4mt-RIDC/A	51.3423
		55.3691
		59.396

## Sheet: Fig. 5c
Fig. 5c		Relative NADP+ level (%)
	PBS	97.5
		96.6176
		105.882
	EF	119.118
		96.6176
		78.0882
	EF::RDTND-RID	33.0882
		45.4412
		39.2647
	EF::RDTND-RIDC/A	39.2647
		49.4118
		37.0588
	EF::RDTNDE/Q-RIDC/A	75
		91.7647
		84.2647
	EF::RDTND4mt-RIDC/A	76.7647
		105.441
		91.3235

## Sheet: Fig. 5e
Fig. 5e		Fold change of MFI
	PBS	0.928533
		1.08236
		0.989107
	EF	2.54331
		2.34564
		2.70829
	EF::RDTND-RIDC/A	1.59325
		1.45616
		1.53666
	EF::RDTNDE/Q-RIDC/A	2.3034
		2.55446
		2.16312

[truncated: 24 more sheets: Fig. 5f, Fig. 5g, Fig. 5h, Fig. 5i, Fig. 5j, Fig. 6a, Fig. 6b, Fig. 6c, Fig. 6d, Fig. 6e, Fig. 6f, Fig. 6g, Supplementary Fig. 1b, Supplementary Fig. 6, Supplementary Fig. 7a, Supplementary Fig. 7b, Supplementary Fig. 8b, Supplementary Fig. 10b, Supplementary Fig. 14a, Supplemtary Fig. 14b …]
